# Supplementary material for: Treatment outcomes among young persons living with HIV who transitioned to adult care in southern Nigeria: A retrospective cohort study
Source: PLoS One. 2025 May 12;20(5):e0321962. doi: 10.1371/journal.pone.0321962 (PMC12068728; doi:10.1371/journal.pone.0321962)
Supplement: S1 Table — (XLSX) [file pone.0321962.s001.xlsx]

## Sheet: Datasheet
Id_numb	Transition cohort year	Transition Cohort Category	Sex	Age at ART initiation	Health facility type	Regimen at Transition	Regimen at ART Initiation	Outcome period	Retained	Had Viral load Test	Undetectable	Retained with treatment interruption	Continuously retained	Not retained	Sustained undetectable viral load	Low-level viral load	High viral load
1	2018	1	2	3	1	0	0	12months	1	1	1	1	0	0
2	2018	1	2	3	1	0	0	12months	1	1	1	0	1	0
3	2018	1	2	3	1	0	0	12months	1	1	1	0	1	0
4	2018	1	2	3	2	0	0	12months	1	1	0	0	1	0
5	2018	1	2	3	1	0	0	12months	1	0		0	1	0
6	2018	1	2	3	1	0	0	12months	1	1	1	0	1	0
7	2018	1	2	3	1	0	0	12months	1	1	0	0	1	0
8	2018	1	1	3	1	0	0	12months	1	1	1	0	1	0
9	2018	1	2	3	1	0	0	12months	1	1	1	0	1	0
10	2018	1	2	3	2	0	0	12months	1	1	1	0	1	0
11	2018	1	2	3	2	0	0	12months	0	0		0	0	1
12	2018	1	2	3	1	0	0	12months	1	1	1	1	0	0
13	2018	1	2	3	1	0	0	12months	1	0		0	1	0
14	2018	1	2	3	1	0	0	12months	1	1	1	1	0	0
15	2018	1	2	3	1	0	0	12months	1	1	1	1	0	0
16	2018	1	2	3	1	0	0	12months	1	1	0	1	0	0
17	2018	1	2	3	1	0	0	12months	1	1	1	0	1	0
18	2018	1	2	3	1	0	0	12months	1	1	1	0	1	0
19	2018	1	2	3	1	0	0	12months	1	1	1	0	1	0
20	2018	1	2	3	1	0	0	12months	1	1	1	0	1	0
21	2018	1	2	3	1	0	0	12months	0	1	1	0	0	1
22	2018	1	2	3	1	0	0	12months	1	1	1	0	1	0
23	2018	1	2	3	1	0	0	12months	1	1	0	0	1	0
24	2018	1	2	3	1	0	0	12months	1	1	1	1	0	0
25	2018	1	2	3	1	0	0	12months	1	1	1	0	1	0
26	2018	1	2	3	1	0	0	12months	1	1	0	0	1	0
27	2018	1	2	3	1	0	0	12months	1	1	1	1	0	0
28	2018	1	2	3	1	0	0	12months	1	1	0	0	1	0
29	2018	1	2	3	1	0	0	12months	1	1	1	0	1	0
30	2018	1	2	3	1	0	0	12months	1	1	1	0	1	0
31	2018	1	2	3	1	0	0	12months	1	1	1	0	1	0
32	2018	1	2	3	1	0	0	12months	1	1	0	1	0	0
33	2018	1	2	3	1	0	0	12months	1	1	1	0	1	0
34	2018	1	2	3	1	0	0	12months	1	1	1	0	1	0
35	2018	1	2	3	1	0	0	12months	1	1	1	0	1	0
36	2018	1	2	3	1	0	0	12months	1	1	1	0	1	0
37	2018	1	2	3	1	0	0	12months	0	1	0	0	0	1
38	2018	1	2	3	1	0	0	12months	1	1	1	0	1	0
39	2018	1	2	2	1	0	0	12months	1	1	1	0	1	0
40	2018	1	2	3	1	0	0	12months	1	1	1	1	0	0
41	2018	1	2	3	1	0	0	12months	1	1	1	0	1	0
42	2018	1	2	3	2	0	0	12months	0	1	0	0	0	1
43	2018	1	2	2	2	0	0	12months	1	1	1	0	1	0
44	2018	1	2	3	2	0	0	12months	1	1	1	0	1	0
45	2018	1	2	3	2	0	0	12months	1	1	1	0	1	0
46	2018	1	2	2	2	0	0	12months	1	1	0	0	1	0
47	2018	1	2	3	2	0	0	12months	1	1	1	0	1	0
48	2018	1	2	2	2	0	0	12months	1	1	1	0	1	0
49	2018	1	2	3	2	0	0	12months	1	1	1	0	1	0
50	2018	1	2	3	2	0	0	12months	1	1	1	0	1	0
51	2018	1	2	3	2	0	0	12months	1	1	1	0	1	0
52	2018	1	2	3	2	0	0	12months	1	1	0	1	0	0
53	2018	1	2	3	2	0	0	12months	1	1	1	0	1	0
54	2018	1	1	2	2	0	0	12months	1	1	0	0	1	0
55	2018	1	2	2	2	0	0	12months	1	1	1	0	1	0
56	2018	1	2	3	1	0	0	12months	1	0		0	1	0
57	2018	1	2	3	1	0	0	12months	1	1	1	0	1	0
58	2018	1	2	3	1	0	0	12months	1	1	1	0	1	0
59	2018	1	2	3	1	0	0	12months	0	1	1	0	0	1
60	2018	1	2	3	1	0	0	12months	1	1	1	1	0	0
61	2018	1	2	3	1	0	0	12months	1	0		0	1	0
62	2018	1	2	3	1	0	0	12months	1	0		0	1	0
63	2018	1	2	3	1	0	0	12months	1	1	1	0	1	0
64	2018	1	2	3	2	0	0	12months	1	1	1	0	1	0
65	2018	1	2	2	2	0	0	12months	1	1	0	0	1	0
66	2018	1	2	3	2	1	0	12months	1	1	0	0	1	0
67	2018	1	2	3	1	0	0	12months	1	1	1	0	1	0
68	2018	1	2	3	1	0	0	12months	1	1	1	1	0	0
69	2018	1	2	3	1	0	0	12months	1	1	0	0	1	0
70	2018	1	1	3	1	0	0	12months	1	1	0	0	1	0
71	2018	1	2	3	1	0	0	12months	1	1	0	1	0	0
72	2018	1	2	3	1	0	0	12months	1	1	0	0	1	0
73	2018	1	2	3	1	0	0	12months	1	0		1	0	0
74	2018	1	2	2	2	0	0	12months	1	1	1	1	0	0
75	2018	1	2	3	2	0	0	12months	1	1	0	1	0	0
76	2018	1	2	3	2	0	0	12months	1	1	0	0	1	0
77	2018	1	2	3	2	0	0	12months	0	0		0	0	1
78	2018	1	2	3	1	0	0	12months	1	1	0	0	1	0
79	2018	1	2	3	1	0	0	12months	1	1	1	0	1	0
80	2018	1	2	3	1	0	0	12months	1	1	1	0	1	0
81	2018	1	2	3	1	0	0	12months	1	1	1	0	1	0
82	2018	1	2	3	2	0	0	12months	1	1	1	0	1	0
83	2018	1	2	3	2	0	0	12months	1	1	0	0	1	0
84	2018	1	2	3	2	0	0	12months	1	1	0	0	1	0
85	2018	1	2	3	2	0	0	12months	1	1	1	0	1	0
86	2018	1	2	3	2	0	0	12months	0	1	1	0	0	1
87	2018	1	2	3	2	0	0	12months	1	1	1	1	0	0
88	2018	1	2	3	2	0	0	12months	1	1	0	0	1	0
89	2018	1	2	3	2	0	0	12months	1	1	1	0	1	0
90	2018	1	2	3	1	0	0	12months	1	1	0	1	0	0
91	2018	1	2	3	2	0	0	12months	1	1	1	0	1	0
92	2018	1	2	3	1	0	0	12months	1	1	1	1	0	0
93	2018	1	2	3	1	0	0	12months	1	1	1	0	1	0
94	2018	1	2	3	1	0	0	12months	1	1	1	0	1	0
95	2018	1	2	3	1	0	0	12months	1	1	0	0	1	0
96	2018	1	2	3	1	0	0	12months	1	1	1	0	1	0
97	2018	1	2	3	1	0	0	12months	1	1	0	0	1	0
98	2018	1	2	3	1	0	0	12months	1	1	0	0	1	0
99	2018	1	2	3	1	0	0	12months	1	1	1	0	1	0
100	2018	1	2	3	1	0	0	12months	1	1	1	0	1	0
101	2018	1	2	3	1	0	0	12months	1	1	1	0	1	0
102	2018	1	2	3	1	0	0	12months	1	1	1	0	1	0
103	2018	1	2	3	1	0	0	12months	1	1	1	0	1	0
104	2018	1	2	3	1	0	0	12months	1	1	0	0	1	0
105	2018	1	2	3	2	0	0	12months	1	1	0	0	1	0
106	2018	1	1	3	2	0	0	12months	1	1	1	0	1	0
107	2018	1	2	3	2	0	0	12months	1	1	1	0	1	0
108	2018	1	2	3	2	0	0	12months	1	1	0	0	1	0
109	2018	1	2	3	2	0	0	12months	1	1	0	0	1	0
110	2018	1	1	3	2	1	0	12months	1	1	1	1	0	0
111	2018	1	2	3	2	0	0	12months	1	1	1	0	1	0
112	2018	1	1	3	2	0	0	12months	1	1	1	0	1	0
113	2018	1	2	3	2	0	0	12months	1	1	0	1	0	0
114	2018	1	2	3	2	0	0	12months	1	1	1	1	0	0
115	2018	1	2	3	2	0	0	12months	1	1	1	0	1	0
116	2018	1	2	3	2	0	0	12months	1	1	1	0	1	0
117	2018	1	2	3	2	0	0	12months	1	1	0	1	0	0
118	2018	1	2	3	1	0	0	12months	1	1	0	0	1	0
119	2018	1	1	3	1	0	0	12months	1	1	0	0	1	0
120	2018	1	2	3	1	0	0	12months	1	1	1	1	0	0
121	2018	1	2	3	1	0	0	12months	1	1	1	0	1	0
122	2018	1	2	3	1	0	0	12months	1	1	1	0	1	0
123	2018	1	2	3	1	0	0	12months	1	1	0	0	1	0
124	2018	1	2	3	1	0	0	12months	1	1	1	1	0	0
125	2018	1	2	3	1	0	0	12months	1	1	0	1	0	0
126	2018	1	2	3	1	0	0	12months	1	1	1	0	1	0
127	2018	1	2	3	1	0	0	12months	0	0		0	0	1
128	2018	1	2	3	1	0	0	12months	1	1	1	0	1	0
129	2018	1	2	3	1	0	0	12months	1	1	1	0	1	0
130	2018	1	2	3	2	0	0	12months	1	1	1	0	1	0
131	2018	1	1	3	2	0	0	12months	1	1	0	1	0	0
132	2018	1	2	3	2	0	0	12months	1	1	0	0	1	0
133	2018	1	1	3	2	0	0	12months	1	1	1	1	0	0
134	2018	1	2	3	2	0	0	12months	1	1	1	0	1	0
135	2018	1	2	2	2	0	0	12months	1	1	1	0	1	0
136	2018	1	2	3	2	0	0	12months	1	1	1	0	1	0
137	2018	1	2	3	2	0	0	12months	1	1	1	1	0	0
138	2018	1	2	3	2	0	0	12months	1	1	1	1	0	0
139	2018	1	2	3	2	0	0	12months	1	1	0	0	1	0
140	2018	1	2	3	2	0	0	12months	1	1	0	0	1	0
141	2018	1	2	3	2	0	0	12months	1	1	1	0	1	0
142	2018	1	2	3	2	0	0	12months	1	1	1	0	1	0
143	2018	1	2	3	2	0	0	12months	1	1	0	1	0	0
144	2018	1	2	2	2	0	0	12months	1	1	1	0	1	0
145	2018	1	2	3	2	0	0	12months	1	1	0	0	1	0
146	2018	1	2	2	2	0	0	12months	1	1	0	0	1	0
147	2018	1	2	3	2	0	0	12months	1	1	0	0	1	0
148	2018	1	2	3	2	0	0	12months	1	1	1	0	1	0
149	2018	1	2	2	2	0	0	12months	1	1	1	1	0	0
150	2018	1	2	3	2	0	0	12months	1	1	1	1	0	0
151	2018	1	2	3	2	0	0	12months	1	1	1	0	1	0
152	2018	1	2	3	2	0	0	12months	0	0		0	0	1
153	2018	1	2	3	2	0	0	12months	1	1	1	0	1	0
154	2018	1	2	3	2	0	0	12months	1	1	1	0	1	0
155	2018	1	2	3	2	0	0	12months	1	1	1	0	1	0
156	2018	1	2	3	2	0	0	12months	1	1	0	0	1	0
157	2018	1	2	1	2	0	0	12months	1	1	1	0	1	0
158	2018	1	2	3	2	0	0	12months	1	1	0	0	1	0
159	2018	1	2	2	2	0	0	12months	1	1	1	1	0	0
160	2018	1	2	3	2	0	0	12months	1	1	1	1	0	0
161	2018	1	2	3	2	0	0	12months	1	1	1	0	1	0
162	2018	1	2	3	2	0	0	12months	1	1	0	0	1	0
163	2018	1	2	3	2	0	0	12months	1	1	0	1	0	0
164	2018	1	2	3	2	0	0	12months	1	1	1	0	1	0
165	2018	1	2	2	2	0	0	12months	1	1	0	0	1	0
166	2018	1	2	3	2	0	0	12months	1	1	1	0	1	0
167	2018	1	2	2	2	0	0	12months	1	1	1	0	1	0
168	2018	1	2	3	2	0	0	12months	1	1	0	0	1	0
169	2018	1	2	3	2	0	0	12months	1	1	1	0	1	0
170	2018	1	2	3	2	0	0	12months	1	1	1	0	1	0
171	2018	1	2	3	2	0	0	12months	1	1	1	0	1	0
172	2018	1	2	3	2	0	0	12months	1	1	1	0	1	0
173	2018	1	2	2	2	0	0	12months	1	1	1	0	1	0
174	2018	1	2	3	2	0	0	12months	0	1	1	0	0	1
175	2018	1	2	3	2	0	0	12months	1	1	1	0	1	0
176	2018	1	1	2	2	0	0	12months	1	1	1	0	1	0
177	2018	1	1	3	2	0	0	12months	1	1	1	0	1	0
178	2018	1	2	3	2	0	0	12months	1	1	0	0	1	0
179	2018	1	2	3	1	0	0	12months	1	1	1	0	1	0
180	2018	1	2	3	1	0	0	12months	1	1	1	0	1	0
181	2018	1	2	3	1	0	0	12months	1	1	1	0	1	0
182	2018	1	2	3	1	0	0	12months	1	1	0	0	1	0
183	2018	1	2	3	1	0	0	12months	1	1	1	0	1	0
184	2018	1	2	3	1	0	0	12months	1	1	1	0	1	0
185	2018	1	2	3	1	0	0	12months	1	1	0	0	1	0
186	2018	1	2	3	1	0	0	12months	1	1	0	0	1	0
187	2018	1	2	3	1	0	0	12months	1	1	1	0	1	0
188	2018	1	2	3	1	0	0	12months	1	1	0	0	1	0
189	2018	1	2	3	1	0	0	12months	1	1	0	0	1	0
190	2018	1	1	3	1	0	0	12months	1	1	1	0	1	0
191	2018	1	2	3	2	0	0	12months	1	1	0	0	1	0
192	2018	1	1	3	2	0	0	12months	1	1	0	1	0	0
193	2018	1	2	3	2	0	0	12months	1	1	0	0	1	0
194	2018	1	2	3	2	0	0	12months	1	1	0	0	1	0
195	2018	1	2	3	2	0	0	12months	1	1	0	0	1	0
196	2018	1	2	3	1	0	0	12months	1	1	0	0	1	0
197	2018	1	2	3	1	0	0	12months	1	1	1	1	0	0
198	2018	1	2	3	1	0	0	12months	1	0		0	1	0
199	2018	1	2	3	2	0	0	12months	1	1	0	0	1	0
200	2018	1	2	2	2	0	0	12months	1	1	1	0	1	0
201	2018	1	2	3	2	0	0	12months	1	1	0	0	1	0
202	2018	1	2	2	2	0	0	12months	1	1	0	0	1	0
203	2018	1	2	3	2	0	0	12months	1	1	1	0	1	0
204	2018	1	2	3	2	0	0	12months	1	1	0	1	0	0
205	2018	1	2	3	2	0	0	12months	1	1	1	0	1	0
206	2018	1	2	3	2	0	0	12months	1	1	1	0	1	0
207	2018	1	2	3	2	0	0	12months	1	1	1	0	1	0
208	2018	1	2	3	2	0	0	12months	1	1	1	0	1	0
209	2018	1	2	3	2	0	0	12months	1	1	0	0	1	0
210	2018	1	2	3	2	0	0	12months	1	1	1	0	1	0
211	2018	1	2	3	2	0	0	12months	1	1	0	0	1	0
212	2018	1	2	3	2	0	0	12months	1	1	0	0	1	0
213	2018	1	2	3	1	0	0	12months	1	1	1	0	1	0
214	2018	1	2	3	2	0	0	12months	1	1	1	0	1	0
215	2018	1	2	3	2	0	0	12months	0	1	1	0	0	1
216	2018	1	2	3	2	0	0	12months	1	1	0	0	1	0
217	2018	1	2	3	2	0	0	12months	1	1	1	0	1	0
218	2018	1	2	3	3	0	0	12months	1	1	1	0	1	0
219	2018	1	2	3	3	0	0	12months	1	1	1	0	1	0
220	2018	1	1	3	3	0	0	12months	1	1	1	1	0	0
221	2018	1	2	3	3	0	0	12months	1	1	1	0	1	0
222	2018	1	2	2	3	0	0	12months	1	1	1	0	1	0
223	2018	1	2	3	3	0	0	12months	1	1	1	0	1	0
224	2018	1	2	3	3	0	0	12months	1	1	1	0	1	0
225	2018	1	2	3	3	0	0	12months	1	1	1	0	1	0
226	2018	1	2	3	3	0	0	12months	1	1	0	0	1	0
227	2018	1	2	3	3	0	0	12months	1	1	1	0	1	0
228	2018	1	2	3	3	0	0	12months	1	1	0	0	1	0
229	2018	1	1	1	3	0	0	12months	1	1	0	0	1	0
230	2018	1	1	3	1	0	0	12months	1	1	1	0	1	0
231	2018	1	1	3	1	0	0	12months	1	1	1	0	1	0
232	2018	1	1	3	1	0	0	12months	1	1	0	0	1	0
233	2018	1	2	3	1	0	0	12months	1	1	1	0	1	0
234	2018	1	2	3	1	0	0	12months	1	1	0	1	0	0
235	2018	1	2	3	1	0	0	12months	0	1	1	0	0	1
236	2018	1	2	3	1	0	0	12months	1	1	1	0	1	0
237	2018	1	1	3	1	0	0	12months	0	1	0	0	0	1
238	2018	1	2	3	1	0	0	12months	1	1	1	0	1	0
239	2018	1	1	3	1	0	0	12months	1	1	0	1	0	0
240	2018	1	2	3	1	0	0	12months	1	1	1	0	1	0
241	2018	1	2	3	1	0	0	12months	1	1	1	0	1	0
242	2018	1	2	3	1	0	0	12months	1	1	0	1	0	0
243	2018	1	1	3	1	0	0	12months	1	1	1	0	1	0
244	2018	1	2	3	2	0	0	12months	1	1	0	0	1	0
245	2018	1	1	3	2	0	0	12months	1	1	1	0	1	0
246	2018	1	2	3	2	0	0	12months	1	1	1	0	1	0
247	2018	1	2	3	1	0	0	12months	1	1	0	0	1	0
248	2018	1	2	3	2	0	0	12months	1	1	0	0	1	0
249	2018	1	2	3	2	0	0	12months	1	1	1	0	1	0
250	2018	1	2	3	2	0	0	12months	1	1	1	0	1	0
251	2018	1	2	3	2	0	0	12months	1	0		0	1	0
252	2018	1	1	3	2	0	0	12months	1	1	0	0	1	0
253	2018	1	2	3	2	0	0	12months	1	1	0	0	1	0
254	2018	1	2	3	2	0	0	12months	1	1	0	0	1	0
255	2018	1	2	3	2	0	0	12months	1	1	1	0	1	0
256	2018	1	2	3	2	0	0	12months	1	1	0	0	1	0
257	2018	1	1	3	2	0	0	12months	1	1	0	0	1	0
258	2018	1	2	3	2	0	0	12months	1	1	0	0	1	0
259	2018	1	2	3	1	0	0	12months	1	1	0	0	1	0
260	2018	1	2	3	2	0	0	12months	1	1	1	0	1	0
261	2018	1	2	3	2	0	0	12months	1	1	1	0	1	0
262	2018	1	2	3	2	0	0	12months	1	1	0	0	1	0
263	2018	1	2	3	2	0	0	12months	1	1	0	0	1	0
264	2018	1	2	3	2	0	0	12months	1	1	1	0	1	0
265	2018	1	2	3	2	0	0	12months	1	1	1	0	1	0
266	2018	1	2	3	2	0	0	12months	0	1	1	0	0	1
267	2018	1	2	3	2	0	0	12months	1	1	1	0	1	0
268	2018	1	2	3	2	0	0	12months	1	1	0	0	1	0
269	2018	1	2	3	2	0	0	12months	1	1	1	0	1	0
270	2018	1	2	3	2	0	0	12months	1	1	1	0	1	0
271	2018	1	2	3	2	0	0	12months	1	1	0	0	1	0
272	2018	1	2	3	2	0	0	12months	1	1	0	0	1	0
273	2018	1	2	3	2	0	0	12months	1	1	1	0	1	0
274	2018	1	2	3	2	0	0	12months	1	1	0	0	1	0
275	2018	1	2	3	2	0	0	12months	1	1	0	0	1	0
276	2018	1	2	3	2	0	0	12months	1	1	1	0	1	0
277	2018	1	2	3	2	0	0	12months	0	1	0	0	0	1
278	2018	1	2	3	2	0	0	12months	1	1	1	0	1	0
279	2018	1	2	3	2	0	0	12months	1	1	0	0	1	0
280	2018	1	2	3	1	0	0	12months	1	1	0	0	1	0
281	2018	1	2	3	2	0	0	12months	1	1	1	0	1	0
282	2018	1	2	3	2	0	0	12months	1	1	1	0	1	0
283	2018	1	1	3	2	0	0	12months	1	1	0	0	1	0
284	2018	1	2	3	2	0	0	12months	1	1	1	0	1	0
285	2018	1	2	3	2	0	0	12months	1	1	1	0	1	0
286	2018	1	2	3	2	0	0	12months	1	1	1	0	1	0
287	2018	1	2	3	2	0	0	12months	1	1	0	0	1	0
288	2018	1	2	3	2	0	0	12months	1	1	1	0	1	0
289	2018	1	2	3	2	0	0	12months	1	1	0	0	1	0
290	2018	1	2	2	2	0	0	12months	1	1	0	0	1	0
291	2018	1	2	3	2	0	0	12months	1	1	0	0	1	0
292	2018	1	2	3	2	0	0	12months	1	1	1	0	1	0
293	2018	1	2	3	2	0	0	12months	1	1	0	0	1	0
294	2018	1	2	3	2	0	0	12months	1	1	0	0	1	0
295	2018	1	2	3	2	0	0	12months	1	1	0	0	1	0
296	2018	1	2	3	2	0	0	12months	1	1	1	0	1	0
297	2018	1	2	3	1	0	0	12months	1	1	0	0	1	0
298	2018	1	2	3	1	0	0	12months	1	1	1	0	1	0
299	2018	1	2	3	1	0	0	12months	1	1	0	0	1	0
300	2018	1	2	3	1	0	0	12months	1	1	0	0	1	0
301	2018	1	2	3	1	0	0	12months	1	1	1	0	1	0
302	2018	1	2	3	1	0	0	12months	1	1	1	0	1	0
303	2018	1	2	3	1	0	0	12months	1	1	1	0	1	0
304	2018	1	2	3	1	0	0	12months	1	1	1	0	1	0
305	2018	1	2	3	1	0	0	12months	1	0		1	0	0
306	2018	1	2	3	1	0	0	12months	1	1	0	0	1	0
307	2018	1	2	3	1	0	0	12months	1	1	1	0	1	0
308	2018	1	1	3	1	0	0	12months	1	1	0	0	1	0
309	2018	1	2	3	1	0	0	12months	0	1	0	0	0	1
310	2018	1	2	3	2	0	0	12months	1	1	0	0	1	0
311	2018	1	2	3	2	0	0	12months	1	1	0	0	1	0
312	2018	1	2	3	2	0	0	12months	1	1	0	0	1	0
313	2018	1	2	3	2	0	0	12months	0	1	0	0	0	1
314	2018	1	2	3	2	0	0	12months	1	1	1	0	1	0
315	2018	1	2	3	2	0	0	12months	0	1	1	0	0	1
316	2018	1	2	2	2	0	0	12months	1	1	1	0	1	0
317	2018	1	2	3	1	0	0	12months	1	1	0	0	1	0
318	2018	1	2	2	1	0	0	12months	1	1	1	0	1	0
319	2018	1	1	3	2	0	0	12months	1	1	1	0	1	0
320	2018	1	2	3	1	0	0	12months	1	1	1	0	1	0
321	2018	1	2	3	1	0	0	12months	0	1	0	0	0	1
322	2018	1	2	3	1	0	0	12months	1	1	1	0	1	0
323	2018	1	2	3	1	0	0	12months	1	1	1	0	1	0
324	2018	1	1	3	3	0	0	12months	1	1	1	0	1	0
325	2018	1	2	3	3	0	0	12months	1	1	0	0	1	0
326	2018	1	2	3	3	0	0	12months	1	1	0	0	1	0
327	2018	1	2	3	3	0	0	12months	1	1	1	0	1	0
328	2018	1	1	3	3	0	0	12months	1	1	0	0	1	0
329	2018	1	1	3	3	0	0	12months	1	1	1	0	1	0
330	2018	1	2	3	1	0	0	12months	1	1	1	0	1	0
331	2018	1	2	3	1	0	0	12months	1	1	0	0	1	0
332	2018	1	2	3	1	0	0	12months	0	0		0	0	1
333	2018	1	2	3	1	0	0	12months	1	1	0	0	1	0
334	2018	1	2	3	1	0	0	12months	1	1	1	0	1	0
335	2018	1	2	3	1	0	0	12months	1	1	0	0	1	0
336	2018	1	2	3	1	0	0	12months	0	0		0	0	1
337	2018	1	1	3	1	0	0	12months	1	1	0	0	1	0
338	2018	1	2	3	1	0	0	12months	1	1	0	0	1	0
339	2018	1	2	3	1	0	0	12months	1	1	1	0	1	0
340	2018	1	2	3	1	0	0	12months	1	1	1	0	1	0
341	2018	1	2	3	1	0	0	12months	1	1	0	1	0	0
342	2018	1	2	3	1	0	0	12months	1	1	0	1	0	0
343	2018	1	2	3	1	0	0	12months	0	1	0	0	0	1
1	2021	3	2	3	1	1	0	12months	1	1	1	0	1	0
2	2021	3	1	3	1	1	1	12months	1	1	1	0	1	0
3	2021	3	2	3	1	1	1	12months	1	1	1	0	1	0
4	2021	3	2	2	1	1	0	12months	1	1	1	0	1	0
5	2021	3	2	3	1	1	1	12months	1	1	1	0	1	0
6	2021	3	2	3	1	1	1	12months	1	1	1	0	1	0
7	2021	3	2	3	1	1	1	12months	1	1	1	0	1	0
8	2021	3	2	3	1	1	1	12months	1	1	1	0	1	0
9	2021	3	2	3	1	1	1	12months	1	1	1	0	1	0
10	2021	3	2	3	1	1	1	12months	1	1	1	0	1	0
11	2021	3	2	3	1	1	1	12months	1	1	1	0	1	0
12	2021	3	2	3	1	1	1	12months	1	1	1	0	1	0
13	2021	3	2	3	1	1	1	12months	1	1	1	0	1	0
14	2021	3	2	3	1	1	1	12months	1	1	1	0	1	0
15	2021	3	1	3	1	1	1	12months	1	1	1	0	1	0
16	2021	3	2	3	1	1	1	12months	1	1	1	0	1	0
17	2021	3	2	3	1	1	1	12months	0	1	1	0	0	1
18	2021	3	2	3	1	1	1	12months	1	1	1	0	1	0
19	2021	3	2	3	1	1	1	12months	1	1	1	0	1	0
20	2021	3	2	3	1	1	1	12months	1	1	1	0	1	0
21	2021	3	2	3	1	1	1	12months	1	1	1	0	1	0
22	2021	3	2	3	1	1	1	12months	1	0		0	1	0
23	2021	3	2	3	1	1	0	12months	1	1	1	0	1	0
24	2021	3	2	3	1	1	1	12months	1	1	0	0	1	0
25	2021	3	2	3	1	1	1	12months	1	1	1	0	1	0
26	2021	3	2	3	1	1	1	12months	1	1	1	0	1	0
27	2021	3	2	3	1	1	1	12months	1	1	1	0	1	0
28	2021	3	2	3	1	1	1	12months	1	1	1	0	1	0
29	2021	3	2	3	1	1	1	12months	1	1	1	0	1	0
30	2021	3	2	2	2	1	0	12months	1	1	1	0	1	0
31	2021	3	2	3	2	1	0	12months	1	1	0	0	1	0
32	2021	3	2	3	2	1	0	12months	1	1	1	0	1	0
33	2021	3	2	3	1	1	0	12months	1	1	1	0	1	0
34	2021	3	2	3	1	1	0	12months	1	1	1	0	1	0
35	2021	3	2	3	1	1	1	12months	1	1	1	0	1	0
36	2021	3	2	3	1	1	1	12months	1	1	1	0	1	0
37	2021	3	2	3	1	1	1	12months	1	1	1	0	1	0
38	2021	3	2	3	1	1	0	12months	1	1	1	0	1	0
39	2021	3	2	3	1	1	1	12months	1	1	1	0	1	0
40	2021	3	2	3	1	1	1	12months	1	1	1	0	1	0
41	2021	3	1	3	1	1	1	12months	1	1	1	0	1	0
42	2021	3	2	3	1	1	1	12months	1	1	1	0	1	0
43	2021	3	2	3	1	1	1	12months	1	1	1	0	1	0
44	2021	3	2	3	1	1	1	12months	1	1	1	0	1	0
45	2021	3	2	3	1	1	1	12months	1	0		0	1	0
46	2021	3	2	3	1	1	1	12months	1	1	1	0	1	0
47	2021	3	2	3	1	1	1	12months	1	1	1	0	1	0
48	2021	3	2	3	1	1	0	12months	1	0		0	1	0
49	2021	3	2	3	1	1	1	12months	1	1	1	0	1	0
50	2021	3	2	3	1	1	1	12months	0	0		0	0	1
51	2021	3	1	3	1	1	1	12months	1	1	1	0	1	0
52	2021	3	2	3	1	1	1	12months	1	1	1	0	1	0
53	2021	3	2	3	1	1	1	12months	1	1	1	0	1	0
54	2021	3	1	3	1	1	1	12months	1	1	1	0	1	0
55	2021	3	2	3	1	1	1	12months	1	1	1	0	1	0
56	2021	3	2	3	1	1	1	12months	1	1	1	0	1	0
57	2021	3	2	3	1	1	1	12months	1	1	1	0	1	0
58	2021	3	1	3	1	1	1	12months	1	1	1	0	1	0
59	2021	3	2	3	1	1	1	12months	1	1	0	0	1	0
60	2021	3	2	3	1	1	1	12months	1	1	1	0	1	0
61	2021	3	2	3	1	1	1	12months	1	1	1	0	1	0
62	2021	3	2	3	1	1	1	12months	1	1	1	0	1	0
63	2021	3	2	3	1	1	1	12months	1	1	1	0	1	0
64	2021	3	2	3	1	1	1	12months	1	1	1	0	1	0
65	2021	3	2	3	1	1	1	12months	1	1	1	0	1	0
66	2021	3	2	3	1	1	1	12months	1	1	1	0	1	0
67	2021	3	2	3	1	1	1	12months	1	1	1	0	1	0
68	2021	3	2	3	1	1	1	12months	1	1	1	0	1	0
69	2021	3	2	3	1	1	1	12months	1	1	1	0	1	0
70	2021	3	2	3	1	1	1	12months	1	1	1	0	1	0
71	2021	3	1	3	1	1	1	12months	1	1	1	0	1	0
72	2021	3	1	3	1	1	1	12months	1	1	1	0	1	0
73	2021	3	2	3	1	1	1	12months	1	1	1	0	1	0
74	2021	3	2	3	1	1	1	12months	1	1	1	0	1	0
75	2021	3	2	3	1	1	1	12months	1	1	1	0	1	0
76	2021	3	2	3	1	1	1	12months	1	1	1	0	1	0
77	2021	3	2	3	1	1	1	12months	1	1	1	0	1	0
78	2021	3	2	3	1	1	1	12months	1	1	1	0	1	0
79	2021	3	2	3	1	1	1	12months	1	1	1	0	1	0
80	2021	3	2	3	1	1	1	12months	1	1	1	0	1	0
81	2021	3	2	3	1	1	1	12months	1	1	1	0	1	0
82	2021	3	2	3	1	1	1	12months	1	1	1	0	1	0
83	2021	3	2	3	1	1	1	12months	1	1	1	0	1	0
84	2021	3	2	3	1	1	1	12months	1	1	1	0	1	0
85	2021	3	2	3	1	1	1	12months	1	1	1	0	1	0
86	2021	3	2	3	1	1	1	12months	1	1	1	0	1	0
87	2021	3	2	3	1	1	1	12months	1	1	1	0	1	0
88	2021	3	2	3	1	1	1	12months	1	1	1	0	1	0
89	2021	3	2	3	1	1	1	12months	1	1	1	0	1	0
90	2021	3	2	3	1	1	1	12months	1	1	1	0	1	0
91	2021	3	1	3	1	1	1	12months	1	1	1	0	1	0
92	2021	3	1	3	1	1	1	12months	1	1	1	0	1	0
93	2021	3	2	3	1	1	1	12months	1	1	1	0	1	0
94	2021	3	2	3	1	1	1	12months	1	1	1	0	1	0
95	2021	3	2	3	1	1	1	12months	1	1	1	0	1	0
96	2021	3	2	3	1	1	1	12months	1	1	1	0	1	0
97	2021	3	2	3	1	1	1	12months	1	1	1	0	1	0
98	2021	3	2	3	1	1	1	12months	1	1	1	0	1	0
99	2021	3	2	3	1	1	1	12months	1	1	1	0	1	0
100	2021	3	2	3	1	1	1	12months	1	1	1	0	1	0
101	2021	3	2	3	1	1	1	12months	1	1	1	0	1	0
102	2021	3	2	3	1	1	0	12months	1	1	1	0	1	0
103	2021	3	2	3	1	1	1	12months	1	1	1	0	1	0
104	2021	3	1	3	2	1	0	12months	1	1	1	0	1	0
105	2021	3	2	3	2	1	0	12months	1	1	1	0	1	0
106	2021	3	2	3	2	1	0	12months	1	1	1	0	1	0
107	2021	3	2	3	2	1	0	12months	1	1	1	0	1	0
108	2021	3	1	3	2	1	1	12months	1	1	1	0	1	0
109	2021	3	2	2	2	1	0	12months	1	1	1	0	1	0
110	2021	3	1	3	2	1	0	12months	0	1	1	0	0	1
111	2021	3	2	3	2	1	0	12months	1	1	1	0	1	0
112	2021	3	2	3	2	1	0	12months	1	1	1	0	1	0
113	2021	3	2	3	2	1	0	12months	1	1	1	0	1	0
114	2021	3	2	3	1	1	1	12months	1	1	1	0	1	0
115	2021	3	2	3	1	1	0	12months	1	1	1	0	1	0
116	2021	3	2	3	1	1	0	12months	1	1	1	0	1	0
117	2021	3	2	3	1	1	1	12months	1	0		0	1	0
118	2021	3	2	3	1	1	1	12months	1	1	1	0	1	0
119	2021	3	2	3	2	1	1	12months	1	1	1	0	1	0
120	2021	3	2	3	2	1	1	12months	1	1	1	0	1	0
121	2021	3	2	3	2	1	1	12months	1	1	1	0	1	0
122	2021	3	2	3	2	1	0	12months	1	1	1	0	1	0
123	2021	3	2	3	2	1	1	12months	1	1	1	0	1	0
124	2021	3	2	3	2	1	0	12months	1	1	1	0	1	0
125	2021	3	2	3	2	1	0	12months	1	1	1	0	1	0
126	2021	3	2	3	2	1	1	12months	1	1	1	0	1	0
127	2021	3	2	3	2	1	0	12months	1	1	1	0	1	0
128	2021	3	1	2	2	1	0	12months	1	1	1	0	1	0
129	2021	3	2	3	2	1	0	12months	1	1	1	0	1	0
130	2021	3	2	2	2	1	0	12months	1	1	1	0	1	0
131	2021	3	2	3	2	1	0	12months	1	1	1	0	1	0
132	2021	3	2	3	2	1	0	12months	1	1	1	0	1	0
133	2021	3	2	3	2	1	1	12months	1	1	1	0	1	0
134	2021	3	2	3	1	1	1	12months	1	1	1	0	1	0
135	2021	3	2	3	1	1	1	12months	1	1	1	0	1	0
136	2021	3	2	3	1	1	1	12months	1	1	1	0	1	0
137	2021	3	2	3	1	1	0	12months	1	1	1	0	1	0
138	2021	3	1	3	1	1	1	12months	1	1	1	0	1	0
139	2021	3	2	3	1	1	1	12months	1	1	1	0	1	0
140	2021	3	2	3	1	1	0	12months	1	1	1	0	1	0
141	2021	3	2	3	1	1	1	12months	1	1	1	0	1	0
142	2021	3	2	2	1	1	0	12months	1	1	1	0	1	0
143	2021	3	2	3	1	1	1	12months	1	1	1	0	1	0
144	2021	3	2	2	1	1	0	12months	1	1	1	0	1	0
145	2021	3	1	3	1	1	1	12months	1	1	1	0	1	0
146	2021	3	2	3	1	1	1	12months	1	1	1	0	1	0
147	2021	3	1	3	1	1	1	12months	1	1	1	0	1	0
148	2021	3	2	3	1	1	0	12months	0	0		0	0	1
149	2021	3	2	3	1	1	0	12months	1	1	1	0	1	0
150	2021	3	1	2	1	1	0	12months	1	1	1	0	1	0
151	2021	3	2	3	1	1	1	12months	1	1	1	0	1	0
152	2021	3	2	3	1	1	1	12months	1	1	1	0	1	0
153	2021	3	2	2	1	1	0	12months	1	1	1	0	1	0
154	2021	3	2	3	1	1	1	12months	1	1	1	0	1	0
155	2021	3	2	3	1	1	1	12months	1	1	1	0	1	0
156	2021	3	2	2	1	1	0	12months	1	1	1	0	1	0
157	2021	3	2	3	1	1	0	12months	1	1	1	0	1	0
158	2021	3	1	3	1	1	1	12months	1	1	1	0	1	0
159	2021	3	2	3	1	1	1	12months	1	1	1	0	1	0
160	2021	3	2	3	1	1	1	12months	1	1	1	0	1	0
161	2021	3	2	3	1	1	1	12months	1	1	1	0	1	0
162	2021	3	1	3	1	1	1	12months	1	1	1	0	1	0
163	2021	3	2	3	1	1	1	12months	1	1	1	0	1	0
164	2021	3	1	3	1	1	1	12months	1	1	1	0	1	0
165	2021	3	2	3	1	1	0	12months	1	1	1	0	1	0
166	2021	3	2	3	1	1	0	12months	1	1	1	0	1	0
167	2021	3	2	2	1	1	0	12months	1	1	1	0	1	0
168	2021	3	2	3	1	1	0	12months	1	1	1	0	1	0
169	2021	3	2	2	1	1	0	12months	1	1	1	0	1	0
170	2021	3	2	3	1	1	0	12months	1	1	1	0	1	0
171	2021	3	2	3	1	1	1	12months	1	1	1	0	1	0
172	2021	3	2	2	1	1	0	12months	1	1	1	0	1	0
173	2021	3	2	2	1	1	0	12months	0	0		0	0	1
174	2021	3	2	3	1	1	1	12months	1	1	1	0	1	0
175	2021	3	2	3	1	1	1	12months	1	1	1	0	1	0
176	2021	3	2	3	1	1	0	12months	1	1	1	0	1	0
177	2021	3	2	3	2	1	1	12months	1	1	1	0	1	0
178	2021	3	2	3	2	1	1	12months	1	1	1	0	1	0
179	2021	3	2	3	2	1	1	12months	1	1	1	0	1	0
180	2021	3	2	3	2	1	1	12months	1	1	1	0	1	0
181	2021	3	2	3	2	1	1	12months	1	1	1	0	1	0
182	2021	3	2	3	1	1	0	12months	1	1	1	0	1	0
183	2021	3	2	3	1	1	0	12months	1	1	1	0	1	0
184	2021	3	2	3	1	1	1	12months	1	1	1	0	1	0
185	2021	3	2	3	1	1	1	12months	1	1	1	0	1	0
186	2021	3	1	3	1	1	1	12months	1	1	1	0	1	0
187	2021	3	1	3	1	1	1	12months	1	1	1	0	1	0
188	2021	3	2	3	1	1	1	12months	1	1	1	0	1	0
189	2021	3	2	3	1	1	1	12months	1	1	1	0	1	0
190	2021	3	2	3	1	1	1	12months	1	1	1	0	1	0
191	2021	3	2	3	1	1	1	12months	1	1	1	0	1	0
192	2021	3	2	3	1	1	1	12months	1	1	1	0	1	0
193	2021	3	1	3	1	1	1	12months	1	1	1	0	1	0
194	2021	3	2	3	1	1	1	12months	1	1	1	0	1	0
195	2021	3	2	3	1	1	1	12months	1	1	1	0	1	0
196	2021	3	1	3	1	1	1	12months	1	1	1	0	1	0
197	2021	3	2	3	1	1	1	12months	1	1	1	0	1	0
198	2021	3	2	3	1	1	1	12months	1	1	1	0	1	0
199	2021	3	2	3	1	1	1	12months	1	1	1	0	1	0
200	2021	3	2	3	1	1	1	12months	1	1	1	0	1	0
201	2021	3	2	3	1	1	1	12months	1	1	1	0	1	0
202	2021	3	2	3	1	1	1	12months	1	1	1	0	1	0
203	2021	3	1	3	1	1	1	12months	1	1	1	0	1	0
204	2021	3	1	3	1	1	1	12months	1	1	1	0	1	0
205	2021	3	2	3	1	1	1	12months	1	1	1	0	1	0
206	2021	3	2	3	1	1	1	12months	1	1	1	0	1	0
207	2021	3	1	3	1	1	1	12months	1	1	1	0	1	0
208	2021	3	1	3	1	1	1	12months	1	1	1	0	1	0
209	2021	3	2	3	1	1	1	12months	1	1	1	0	1	0
210	2021	3	2	3	1	1	1	12months	1	1	1	0	1	0
211	2021	3	1	3	1	1	1	12months	1	1	1	0	1	0
212	2021	3	2	3	1	1	1	12months	1	1	1	0	1	0
213	2021	3	2	3	1	1	1	12months	1	1	1	0	1	0
214	2021	3	2	3	1	1	1	12months	1	1	1	0	1	0
215	2021	3	2	3	1	1	1	12months	1	1	1	0	1	0
216	2021	3	2	3	1	1	1	12months	1	1	1	0	1	0
217	2021	3	1	3	1	1	1	12months	1	1	1	0	1	0
218	2021	3	1	3	1	1	1	12months	1	1	1	0	1	0
219	2021	3	2	3	1	1	1	12months	1	1	1	0	1	0
220	2021	3	2	3	1	1	1	12months	1	1	1	0	1	0
221	2021	3	1	3	1	1	1	12months	1	1	1	0	1	0
222	2021	3	1	3	1	1	1	12months	1	1	1	0	1	0
223	2021	3	2	3	1	1	1	12months	1	1	1	0	1	0
224	2021	3	2	3	1	1	1	12months	1	1	1	0	1	0
225	2021	3	2	3	1	1	1	12months	1	1	1	0	1	0
226	2021	3	2	3	1	1	1	12months	1	1	1	0	1	0
227	2021	3	2	3	1	1	1	12months	1	1	1	0	1	0
228	2021	3	1	3	1	1	1	12months	1	1	1	0	1	0
229	2021	3	2	3	1	1	1	12months	1	1	1	0	1	0
230	2021	3	2	3	1	1	1	12months	1	1	1	0	1	0
231	2021	3	2	3	1	1	1	12months	1	1	1	0	1	0
232	2021	3	2	3	1	1	0	12months	1	1	1	0	1	0
233	2021	3	2	3	1	1	1	12months	1	1	1	0	1	0
234	2021	3	2	3	1	1	1	12months	1	1	1	0	1	0
235	2021	3	1	3	1	1	1	12months	1	1	1	0	1	0
236	2021	3	2	3	1	1	0	12months	1	0		0	1	0
237	2021	3	1	3	1	1	1	12months	1	1	1	0	1	0
238	2021	3	2	3	1	1	1	12months	1	1	1	0	1	0
239	2021	3	2	3	1	1	1	12months	1	1	1	0	1	0
240	2021	3	2	3	1	1	1	12months	1	1	1	0	1	0
241	2021	3	2	3	1	1	1	12months	1	1	1	0	1	0
242	2021	3	2	3	1	1	1	12months	1	1	1	0	1	0
243	2021	3	2	3	1	1	1	12months	1	1	1	0	1	0
244	2021	3	2	3	1	1	1	12months	1	1	1	0	1	0
245	2021	3	2	3	1	1	0	12months	1	1	1	0	1	0
246	2021	3	2	3	1	1	0	12months	1	1	1	0	1	0
247	2021	3	2	3	2	1	1	12months	1	1	1	0	1	0
248	2021	3	2	3	2	1	1	12months	1	1	1	0	1	0
249	2021	3	1	3	2	1	1	12months	1	1	1	0	1	0
250	2021	3	2	3	2	1	1	12months	1	1	1	0	1	0
251	2021	3	1	3	2	1	1	12months	1	1	1	0	1	0
252	2021	3	1	3	2	1	0	12months	1	1	1	0	1	0
253	2021	3	2	3	2	1	1	12months	1	1	1	0	1	0
254	2021	3	2	3	2	1	1	12months	1	1	1	0	1	0
255	2021	3	2	3	2	1	1	12months	1	1	1	0	1	0
256	2021	3	1	3	2	1	1	12months	1	1	1	0	1	0
257	2021	3	2	3	2	1	0	12months	1	1	1	0	1	0
258	2021	3	2	3	2	1	1	12months	1	1	1	0	1	0
259	2021	3	2	3	2	1	1	12months	1	1	1	0	1	0
260	2021	3	2	3	2	1	1	12months	1	1	1	0	1	0
261	2021	3	1	3	2	1	1	12months	1	1	1	0	1	0
262	2021	3	2	3	2	1	1	12months	0	1	1	0	0	1
263	2021	3	1	3	2	1	1	12months	1	1	1	0	1	0
264	2021	3	2	3	2	1	1	12months	1	1	1	0	1	0
265	2021	3	2	3	2	1	1	12months	1	1	1	0	1	0
266	2021	3	2	3	2	1	1	12months	0	1	1	0	0	1
267	2021	3	1	3	2	1	1	12months	1	1	1	0	1	0
268	2021	3	2	3	2	1	1	12months	1	1	1	0	1	0
269	2021	3	1	3	2	1	1	12months	1	1	1	0	1	0
270	2021	3	1	3	2	1	1	12months	1	1	1	0	1	0
271	2021	3	2	3	2	1	1	12months	1	1	1	0	1	0
272	2021	3	1	3	2	1	1	12months	0	0		0	0	1
273	2021	3	1	3	2	1	1	12months	1	1	1	0	1	0
274	2021	3	2	3	2	1	1	12months	1	1	1	0	1	0
275	2021	3	1	3	2	1	1	12months	1	1	1	0	1	0
276	2021	3	2	3	2	1	1	12months	1	1	1	0	1	0
277	2021	3	2	3	2	1	1	12months	0	1	1	0	0	1
278	2021	3	2	3	2	1	1	12months	0	0		0	0	1
279	2021	3	2	3	2	1	1	12months	1	1	1	0	1	0
280	2021	3	2	3	2	1	1	12months	1	1	1	0	1	0
281	2021	3	2	3	2	1	1	12months	1	1	1	0	1	0
282	2021	3	2	3	2	1	1	12months	1	1	1	0	1	0
283	2021	3	2	3	2	1	1	12months	0	0		0	0	1
284	2021	3	2	3	2	1	1	12months	1	1	1	0	1	0
285	2021	3	1	3	2	1	1	12months	1	1	0	0	1	0
286	2021	3	2	3	2	1	1	12months	1	1	1	0	1	0
287	2021	3	2	3	2	1	1	12months	1	1	1	0	1	0
288	2021	3	2	3	2	1	1	12months	0	1	1	0	0	1
289	2021	3	1	3	2	1	1	12months	0	0		0	0	1
290	2021	3	2	3	2	1	1	12months	1	1	1	0	1	0
291	2021	3	2	3	2	1	1	12months	1	1	1	0	1	0
292	2021	3	2	3	2	1	1	12months	1	1	1	0	1	0
293	2021	3	2	3	2	1	1	12months	1	1	1	0	1	0
294	2021	3	2	3	2	1	1	12months	1	1	1	0	1	0
295	2021	3	1	3	2	1	1	12months	0	1	1	0	0	1
296	2021	3	1	3	2	1	1	12months	1	1	1	0	1	0
297	2021	3	2	3	2	1	1	12months	0	0		0	0	1
298	2021	3	2	3	1	1	1	12months	1	0		0	1	0
299	2021	3	2	3	1	1	0	12months	1	0		0	1	0
300	2021	3	2	3	1	1	1	12months	1	0		0	1	0
301	2021	3	2	3	1	1	0	12months	1	0		0	1	0
302	2021	3	2	3	1	1	0	12months	1	1	1	0	1	0
303	2021	3	2	3	1	1	1	12months	1	1	1	0	1	0
304	2021	3	2	3	1	1	0	12months	1	1	1	0	1	0
305	2021	3	2	3	1	1	1	12months	1	1	1	0	1	0
306	2021	3	2	3	1	1	1	12months	1	1	1	0	1	0
307	2021	3	2	3	1	1	1	12months	1	1	1	0	1	0
308	2021	3	2	3	1	1	1	12months	1	1	1	0	1	0
309	2021	3	2	3	1	1	1	12months	1	1	1	0	1	0
310	2021	3	2	3	1	1	1	12months	1	1	1	0	1	0
311	2021	3	2	3	1	1	0	12months	1	1	1	0	1	0
312	2021	3	1	3	1	1	1	12months	1	1	1	0	1	0
313	2021	3	2	3	1	1	1	12months	1	1	1	0	1	0
314	2021	3	2	3	1	1	1	12months	1	1	1	0	1	0
315	2021	3	2	3	1	1	1	12months	1	1	1	0	1	0
316	2021	3	2	3	1	1	1	12months	1	1	1	0	1	0
317	2021	3	2	3	1	1	1	12months	1	1	1	0	1	0
318	2021	3	1	3	1	1	1	12months	1	1	1	0	1	0
319	2021	3	2	3	1	1	1	12months	1	1	1	0	1	0
320	2021	3	2	3	1	1	1	12months	1	1	1	0	1	0
321	2021	3	2	3	1	1	1	12months	1	1	1	0	1	0
322	2021	3	2	3	1	1	1	12months	1	1	1	0	1	0
323	2021	3	1	3	1	1	1	12months	1	1	1	0	1	0
324	2021	3	1	3	1	1	1	12months	1	1	1	0	1	0
325	2021	3	2	3	1	1	1	12months	1	1	1	0	1	0
326	2021	3	2	3	1	1	1	12months	1	1	1	0	1	0
327	2021	3	2	3	1	1	1	12months	0	0		0	0	1
328	2021	3	2	3	1	1	1	12months	1	1	1	0	1	0
329	2021	3	2	3	1	1	0	12months	1	1	1	0	1	0
330	2021	3	2	3	1	1	1	12months	1	1	1	0	1	0
331	2021	3	2	3	1	1	1	12months	1	1	1	0	1	0
332	2021	3	1	3	1	1	1	12months	1	1	1	0	1	0
333	2021	3	2	3	1	1	1	12months	1	1	1	0	1	0
334	2021	3	2	3	1	1	1	12months	1	1	1	0	1	0
335	2021	3	2	3	1	1	1	12months	1	1	1	0	1	0
336	2021	3	2	3	1	1	1	12months	1	1	1	0	1	0
337	2021	3	2	3	1	1	1	12months	1	1	1	0	1	0
338	2021	3	2	3	1	1	1	12months	0	0		0	0	1
339	2021	3	2	3	1	1	1	12months	1	1	1	0	1	0
340	2021	3	2	3	1	1	1	12months	1	1	1	0	1	0
341	2021	3	2	3	1	1	1	12months	1	1	1	0	1	0
342	2021	3	1	3	1	1	0	12months	1	1	1	0	1	0
343	2021	3	2	3	1	1	1	12months	1	1	1	0	1	0
344	2021	3	2	3	1	1	1	12months	1	1	1	0	1	0
345	2021	3	2	3	1	1	0	12months	1	1	1	0	1	0
346	2021	3	2	3	1	1	1	12months	1	1	1	0	1	0
347	2021	3	1	3	1	1	1	12months	1	1	1	0	1	0
348	2021	3	2	3	1	1	1	12months	1	1	0	0	1	0
349	2021	3	2	2	1	1	0	12months	1	1	1	0	1	0
350	2021	3	2	3	1	1	0	12months	1	1	1	0	1	0
351	2021	3	2	3	1	1	1	12months	1	1	1	0	1	0
352	2021	3	2	3	1	1	1	12months	1	1	1	0	1	0
353	2021	3	2	2	1	1	0	12months	1	1	0	0	1	0
354	2021	3	2	3	1	1	1	12months	1	1	1	0	1	0
355	2021	3	1	3	1	1	1	12months	1	1	1	0	1	0
356	2021	3	2	3	1	1	1	12months	1	1	1	0	1	0
357	2021	3	2	3	1	1	1	12months	1	1	1	0	1	0
358	2021	3	2	3	1	1	1	12months	1	1	1	0	1	0
359	2021	3	2	3	1	1	1	12months	1	1	1	0	1	0
360	2021	3	2	3	1	1	1	12months	1	1	1	0	1	0
361	2021	3	1	3	1	1	1	12months	1	1	1	0	1	0
362	2021	3	1	3	1	1	1	12months	1	1	1	0	1	0
363	2021	3	2	3	1	1	1	12months	1	1	1	0	1	0
364	2021	3	1	3	1	1	1	12months	1	1	1	0	1	0
365	2021	3	1	3	1	1	1	12months	1	1	1	0	1	0
366	2021	3	1	3	1	1	1	12months	1	1	1	0	1	0
367	2021	3	2	3	1	1	1	12months	1	1	1	0	1	0
368	2021	3	1	3	1	1	1	12months	1	1	1	0	1	0
369	2021	3	2	3	1	1	1	12months	1	1	1	0	1	0
370	2021	3	2	3	1	1	1	12months	1	1	1	0	1	0
371	2021	3	2	3	1	1	1	12months	1	1	1	0	1	0
372	2021	3	1	3	1	1	1	12months	1	1	1	0	1	0
373	2021	3	2	3	1	1	1	12months	1	1	1	0	1	0
374	2021	3	2	3	1	1	1	12months	1	1	1	0	1	0
375	2021	3	1	3	1	1	1	12months	1	1	1	0	1	0
376	2021	3	1	3	1	1	1	12months	1	1	1	0	1	0
377	2021	3	2	3	1	1	1	12months	1	1	1	0	1	0
378	2021	3	2	3	1	1	1	12months	1	1	1	0	1	0
379	2021	3	2	3	1	1	1	12months	1	1	1	0	1	0
380	2021	3	2	3	1	1	1	12months	1	1	1	0	1	0
381	2021	3	1	3	1	1	1	12months	1	1	1	0	1	0
382	2021	3	1	3	1	1	1	12months	1	1	1	0	1	0
383	2021	3	1	3	1	1	1	12months	1	1	1	0	1	0
384	2021	3	1	3	1	1	1	12months	1	1	1	0	1	0
385	2021	3	2	3	1	1	1	12months	1	1	1	0	1	0
386	2021	3	1	3	1	1	1	12months	1	1	1	0	1	0
387	2021	3	2	3	1	1	1	12months	1	1	1	0	1	0
388	2021	3	2	3	1	1	1	12months	1	1	1	0	1	0
389	2021	3	2	3	1	1	1	12months	1	1	1	0	1	0
390	2021	3	2	3	1	1	1	12months	1	1	1	0	1	0
391	2021	3	1	3	1	1	1	12months	1	1	1	0	1	0
392	2021	3	2	3	1	1	1	12months	1	1	1	0	1	0
393	2021	3	2	3	1	1	1	12months	1	1	1	0	1	0
394	2021	3	2	3	1	1	1	12months	1	1	1	0	1	0
395	2021	3	2	3	1	1	1	12months	1	1	1	0	1	0
396	2021	3	2	3	1	1	1	12months	1	1	1	0	1	0
397	2021	3	2	3	1	1	1	12months	1	1	1	0	1	0
398	2021	3	2	3	1	1	1	12months	1	1	1	0	1	0
399	2021	3	1	3	1	1	1	12months	1	1	1	0	1	0
400	2021	3	1	3	1	1	1	12months	1	1	1	0	1	0
401	2021	3	2	3	1	1	1	12months	1	1	1	0	1	0
402	2021	3	2	3	1	1	1	12months	1	1	1	0	1	0
403	2021	3	2	3	1	1	1	12months	1	1	1	0	1	0
404	2021	3	2	3	1	1	1	12months	1	1	1	0	1	0
405	2021	3	2	3	1	1	0	12months	1	1	1	0	1	0
406	2021	3	2	3	2	1	0	12months	1	1	1	0	1	0
407	2021	3	2	3	2	1	0	12months	1	1	1	0	1	0
408	2021	3	2	3	2	1	0	12months	1	1	1	0	1	0
409	2021	3	1	3	2	1	0	12months	1	1	1	0	1	0
410	2021	3	2	3	2	1	1	12months	1	1	1	0	1	0
411	2021	3	2	3	2	1	0	12months	1	1	1	0	1	0
412	2021	3	2	3	2	1	0	12months	1	1	1	0	1	0
413	2021	3	2	3	2	1	0	12months	1	1	1	0	1	0
414	2021	3	2	3	2	1	0	12months	1	1	1	0	1	0
415	2021	3	2	3	2	1	1	12months	1	1	1	0	1	0
416	2021	3	2	3	2	1	0	12months	1	1	1	0	1	0
417	2021	3	2	3	2	1	0	12months	1	1	1	0	1	0
418	2021	3	2	3	2	1	0	12months	1	1	1	0	1	0
419	2021	3	2	3	2	1	1	12months	1	1	1	0	1	0
420	2021	3	1	3	2	1	0	12months	1	1	1	0	1	0
421	2021	3	2	3	1	1	1	12months	1	1	1	0	1	0
422	2021	3	2	3	1	1	1	12months	1	1	1	0	1	0
423	2021	3	2	3	1	1	1	12months	1	1	1	0	1	0
424	2021	3	2	3	1	1	1	12months	1	1	1	0	1	0
425	2021	3	1	3	1	1	1	12months	1	1	1	0	1	0
426	2021	3	2	3	1	1	1	12months	1	1	1	0	1	0
427	2021	3	2	3	1	1	1	12months	1	1	1	0	1	0
428	2021	3	2	3	1	1	1	12months	1	1	1	0	1	0
429	2021	3	2	3	1	1	1	12months	1	1	1	0	1	0
430	2021	3	2	3	1	1	1	12months	1	1	1	0	1	0
431	2021	3	2	3	1	1	1	12months	1	1	1	0	1	0
432	2021	3	2	3	1	1	1	12months	1	1	1	0	1	0
433	2021	3	2	3	1	1	1	12months	1	1	1	0	1	0
434	2021	3	2	3	1	1	1	12months	1	1	1	0	1	0
435	2021	3	2	3	1	1	1	12months	1	1	1	0	1	0
436	2021	3	2	3	1	1	1	12months	1	1	1	0	1	0
437	2021	3	2	3	1	1	1	12months	1	1	1	0	1	0
438	2021	3	2	3	1	1	1	12months	1	1	1	0	1	0
439	2021	3	2	3	1	1	1	12months	1	1	1	0	1	0
440	2021	3	2	3	1	1	1	12months	1	1	1	0	1	0
441	2021	3	2	3	1	1	1	12months	1	1	1	0	1	0
442	2021	3	2	3	1	1	1	12months	1	1	1	0	1	0
443	2021	3	2	3	1	1	1	12months	1	1	1	0	1	0
444	2021	3	1	3	1	1	1	12months	1	1	0	0	1	0
445	2021	3	2	3	1	1	1	12months	1	1	1	0	1	0
446	2021	3	2	3	1	1	1	12months	1	1	1	0	1	0
447	2021	3	1	3	1	1	1	12months	1	1	1	0	1	0
448	2021	3	2	3	1	1	1	12months	1	1	0	0	1	0
449	2021	3	2	3	1	1	1	12months	1	1	1	0	1	0
450	2021	3	2	3	1	1	1	12months	1	1	1	0	1	0
451	2021	3	2	3	1	1	1	12months	1	1	1	0	1	0
452	2021	3	2	3	1	1	0	12months	1	0		0	1	0
453	2021	3	2	3	2	1	1	12months	1	1	1	0	1	0
454	2021	3	2	3	2	1	1	12months	1	1	1	0	1	0
455	2021	3	2	3	2	1	0	12months	1	1	1	0	1	0
456	2021	3	2	3	2	1	1	12months	1	1	1	0	1	0
457	2021	3	2	3	1	1	1	12months	1	1	1	0	1	0
458	2021	3	2	3	1	1	0	12months	1	1	1	0	1	0
459	2021	3	2	3	1	1	1	12months	1	1	1	0	1	0
460	2021	3	2	3	1	1	1	12months	1	1	1	0	1	0
461	2021	3	2	3	1	1	1	12months	1	1	1	0	1	0
462	2021	3	2	3	1	1	1	12months	1	1	1	0	1	0
463	2021	3	2	3	1	1	1	12months	1	1	1	0	1	0
464	2021	3	2	3	1	1	1	12months	1	1	1	0	1	0
465	2021	3	2	3	1	1	1	12months	1	1	1	0	1	0
466	2021	3	2	3	2	1	1	12months	1	1	1	0	1	0
467	2021	3	2	3	2	1	1	12months	1	1	1	0	1	0
468	2021	3	2	3	2	1	1	12months	1	1	1	0	1	0
469	2021	3	2	3	2	1	1	12months	1	1	1	0	1	0
470	2021	3	2	3	2	1	1	12months	1	1	1	0	1	0
471	2021	3	2	3	2	1	1	12months	1	1	1	0	1	0
472	2021	3	2	3	2	1	1	12months	1	1	1	0	1	0
473	2021	3	1	3	2	1	1	12months	1	1	1	0	1	0
474	2021	3	2	3	2	1	0	12months	1	1	1	0	1	0
475	2021	3	1	3	2	1	1	12months	1	1	1	0	1	0
476	2021	3	2	3	2	1	1	12months	1	1	1	0	1	0
477	2021	3	2	3	2	1	1	12months	1	1	1	0	1	0
478	2021	3	2	3	2	1	1	12months	1	1	1	0	1	0
479	2021	3	2	3	2	1	1	12months	1	1	1	0	1	0
480	2021	3	2	3	2	1	1	12months	1	1	1	0	1	0
481	2021	3	1	3	2	1	1	12months	1	1	1	0	1	0
482	2021	3	1	3	2	1	1	12months	1	1	1	0	1	0
483	2021	3	2	3	2	1	1	12months	1	1	1	0	1	0
484	2021	3	2	3	2	1	1	12months	1	1	1	0	1	0
485	2021	3	1	3	2	1	1	12months	1	1	1	0	1	0
486	2021	3	2	3	2	1	1	12months	1	1	1	0	1	0
487	2021	3	2	3	2	1	1	12months	1	1	0	0	1	0
488	2021	3	2	3	2	1	1	12months	1	1	1	0	1	0
489	2021	3	2	3	2	1	1	12months	1	1	1	0	1	0
490	2021	3	2	3	2	1	1	12months	1	1	1	0	1	0
491	2021	3	2	3	2	1	1	12months	0	0		0	0	1
492	2021	3	2	3	2	1	1	12months	1	1	1	0	1	0
493	2021	3	2	3	2	1	1	12months	1	1	1	0	1	0
494	2021	3	2	3	2	1	1	12months	1	1	1	0	1	0
495	2021	3	2	3	2	1	1	12months	1	1	1	0	1	0
496	2021	3	2	3	2	1	1	12months	1	1	1	0	1	0
497	2021	3	2	3	2	1	0	12months	1	1	1	0	1	0
498	2021	3	1	3	2	1	1	12months	1	1	1	0	1	0
499	2021	3	1	3	2	1	1	12months	1	1	1	0	1	0
500	2021	3	2	2	2	1	0	12months	1	1	1	0	1	0
501	2021	3	2	3	2	1	1	12months	1	1	1	0	1	0
502	2021	3	2	3	2	1	1	12months	1	1	1	0	1	0
503	2021	3	2	3	2	1	1	12months	1	1	0	0	1	0
504	2021	3	1	3	2	1	1	12months	1	1	1	0	1	0
505	2021	3	1	3	2	1	1	12months	1	1	1	0	1	0
506	2021	3	2	3	2	1	1	12months	1	1	1	0	1	0
507	2021	3	2	3	2	1	1	12months	1	1	1	0	1	0
508	2021	3	2	3	2	1	1	12months	1	1	1	0	1	0
509	2021	3	2	3	2	1	1	12months	1	1	1	0	1	0
510	2021	3	1	3	2	1	1	12months	1	1	1	0	1	0
511	2021	3	2	3	2	1	1	12months	1	1	1	0	1	0
512	2021	3	2	3	2	1	1	12months	1	1	1	0	1	0
513	2021	3	2	3	2	1	1	12months	1	1	1	0	1	0
514	2021	3	2	3	2	1	1	12months	1	1	0	0	1	0
515	2021	3	2	3	2	1	1	12months	1	1	1	0	1	0
516	2021	3	2	3	1	1	1	12months	1	0		0	1	0
517	2021	3	2	3	1	1	0	12months	1	1	1	0	1	0
518	2021	3	2	3	2	1	1	12months	1	1	1	0	1	0
519	2021	3	2	3	2	1	1	12months	1	1	1	0	1	0
520	2021	3	2	3	2	1	1	12months	1	1	1	0	1	0
521	2021	3	2	3	2	1	1	12months	1	1	1	0	1	0
522	2021	3	2	3	2	1	1	12months	1	1	1	0	1	0
523	2021	3	2	3	2	1	1	12months	1	1	1	0	1	0
524	2021	3	2	3	2	1	1	12months	1	1	1	0	1	0
525	2021	3	2	3	2	1	1	12months	1	1	1	0	1	0
526	2021	3	2	3	2	1	1	12months	1	1	1	0	1	0
527	2021	3	2	3	2	1	1	12months	1	1	1	0	1	0
528	2021	3	2	3	2	1	1	12months	1	1	1	0	1	0
529	2021	3	2	3	2	1	1	12months	1	1	1	0	1	0
530	2021	3	2	3	2	1	1	12months	1	1	1	0	1	0
531	2021	3	2	3	2	1	1	12months	1	1	1	0	1	0
532	2021	3	2	3	2	1	1	12months	1	1	0	0	1	0
533	2021	3	2	3	2	1	1	12months	1	1	0	0	1	0
534	2021	3	2	3	2	1	1	12months	1	1	1	0	1	0
535	2021	3	2	3	2	1	1	12months	1	1	1	0	1	0
536	2021	3	1	3	2	1	1	12months	1	1	1	0	1	0
537	2021	3	2	3	2	1	1	12months	1	1	1	0	1	0
538	2021	3	1	3	2	1	0	12months	1	1	1	0	1	0
539	2021	3	1	3	2	1	1	12months	1	1	1	0	1	0
540	2021	3	2	3	2	1	1	12months	1	1	1	0	1	0
541	2021	3	2	3	2	1	1	12months	1	1	1	0	1	0
542	2021	3	2	3	2	1	1	12months	1	1	1	0	1	0
543	2021	3	1	3	2	1	1	12months	1	1	1	0	1	0
544	2021	3	1	3	2	1	1	12months	1	1	1	0	1	0
545	2021	3	2	3	2	1	1	12months	1	1	1	0	1	0
546	2021	3	2	3	2	1	1	12months	1	1	1	0	1	0
547	2021	3	2	3	2	1	1	12months	1	1	1	0	1	0
548	2021	3	2	2	2	1	0	12months	1	1	1	0	1	0
549	2021	3	2	3	2	1	1	12months	1	1	1	0	1	0
550	2021	3	2	3	2	1	1	12months	1	1	1	0	1	0
551	2021	3	2	2	2	1	1	12months	1	1	1	0	1	0
552	2021	3	2	3	2	1	1	12months	1	1	1	0	1	0
553	2021	3	2	3	2	1	1	12months	1	1	1	0	1	0
554	2021	3	2	3	2	1	1	12months	1	1	1	0	1	0
555	2021	3	2	3	2	1	1	12months	0	1	1	0	0	1
556	2021	3	1	3	2	1	1	12months	1	1	1	0	1	0
557	2021	3	1	3	2	1	1	12months	1	1	1	0	1	0
558	2021	3	2	3	2	1	1	12months	1	1	1	0	1	0
559	2021	3	2	3	2	1	1	12months	1	1	1	0	1	0
560	2021	3	2	3	2	1	1	12months	1	1	1	0	1	0
561	2021	3	1	3	2	1	1	12months	1	1	1	0	1	0
562	2021	3	2	3	2	1	1	12months	1	1	1	0	1	0
563	2021	3	1	3	2	1	1	12months	1	1	1	0	1	0
564	2021	3	2	3	2	1	1	12months	1	1	1	0	1	0
565	2021	3	2	3	2	1	1	12months	1	1	1	0	1	0
566	2021	3	2	3	2	1	1	12months	1	1	1	0	1	0
567	2021	3	2	3	2	1	1	12months	1	1	1	0	1	0
568	2021	3	1	3	2	1	1	12months	1	1	1	0	1	0
569	2021	3	2	3	2	1	1	12months	1	1	1	0	1	0
570	2021	3	2	3	2	1	1	12months	1	0		0	1	0
571	2021	3	2	3	2	1	1	12months	1	1	1	0	1	0
572	2021	3	2	3	2	1	1	12months	0	1	1	0	0	1
573	2021	3	2	3	2	1	1	12months	1	1	1	0	1	0
574	2021	3	1	3	2	1	1	12months	1	1	1	0	1	0
575	2021	3	2	3	2	1	1	12months	1	1	1	0	1	0
576	2021	3	1	3	2	1	1	12months	1	1	1	0	1	0
577	2021	3	1	3	2	1	1	12months	1	1	1	0	1	0
578	2021	3	2	3	2	1	1	12months	1	1	1	0	1	0
579	2021	3	1	3	2	1	1	12months	1	1	1	0	1	0
580	2021	3	2	3	2	1	1	12months	1	1	1	0	1	0
581	2021	3	2	3	2	1	1	12months	1	1	1	0	1	0
582	2021	3	2	3	2	1	1	12months	1	1	1	0	1	0
583	2021	3	1	3	2	1	1	12months	1	1	1	0	1	0
584	2021	3	2	3	2	1	1	12months	1	1	1	0	1	0
585	2021	3	2	3	2	1	1	12months	0	1	1	0	0	1
586	2021	3	2	3	2	1	1	12months	1	1	1	0	1	0
587	2021	3	1	3	2	1	1	12months	1	1	1	0	1	0
588	2021	3	2	3	2	1	1	12months	1	1	1	0	1	0
589	2021	3	2	3	2	1	0	12months	1	0		0	1	0
590	2021	3	1	3	2	1	1	12months	0	1	1	0	0	1
591	2021	3	2	3	2	1	1	12months	1	1	1	0	1	0
592	2021	3	2	3	2	1	1	12months	1	1	1	0	1	0
593	2021	3	2	3	2	1	1	12months	1	1	1	0	1	0
594	2021	3	2	3	2	1	0	12months	1	1	1	0	1	0
595	2021	3	2	3	2	1	1	12months	1	1	1	0	1	0
596	2021	3	2	3	2	1	1	12months	1	1	1	0	1	0
597	2021	3	2	3	2	1	1	12months	1	1	0	0	1	0
598	2021	3	2	3	2	1	1	12months	1	1	1	0	1	0
599	2021	3	2	3	2	1	1	12months	1	1	1	0	1	0
600	2021	3	2	3	2	1	1	12months	1	1	1	0	1	0
601	2021	3	1	3	2	1	1	12months	1	1	1	0	1	0
602	2021	3	2	3	2	1	1	12months	1	1	1	0	1	0
603	2021	3	2	3	1	1	0	12months	1	1	1	0	1	0
604	2021	3	2	3	1	1	0	12months	1	1	1	0	1	0
605	2021	3	2	3	1	1	0	12months	0	0		0	0	1
606	2021	3	2	3	1	1	0	12months	1	1	1	0	1	0
607	2021	3	2	3	1	1	1	12months	1	1	1	0	1	0
608	2021	3	2	3	1	1	0	12months	1	1	1	0	1	0
609	2021	3	2	3	1	1	0	12months	1	1	1	0	1	0
610	2021	3	2	3	1	1	1	12months	1	1	1	0	1	0
611	2021	3	2	3	1	1	0	12months	1	1	1	0	1	0
612	2021	3	2	3	1	1	0	12months	1	1	1	0	1	0
613	2021	3	2	3	2	1	0	12months	1	1	0	0	1	0
614	2021	3	2	2	2	1	0	12months	1	1	1	0	1	0
615	2021	3	2	3	1	1	0	12months	1	1	1	0	1	0
616	2021	3	2	3	1	1	1	12months	1	1	1	0	1	0
617	2021	3	2	3	1	1	0	12months	1	0		0	1	0
618	2021	3	2	3	1	1	1	12months	1	1	1	0	1	0
619	2021	3	2	3	1	1	1	12months	1	1	1	0	1	0
620	2021	3	2	3	1	1	1	12months	1	1	1	0	1	0
621	2021	3	2	3	1	1	1	12months	1	1	1	0	1	0
622	2021	3	2	3	1	1	0	12months	1	1	1	0	1	0
623	2021	3	2	3	1	1	1	12months	1	1	1	0	1	0
624	2021	3	2	3	1	1	1	12months	1	1	1	0	1	0
625	2021	3	1	3	1	1	1	12months	1	0		0	1	0
626	2021	3	2	3	1	1	1	12months	1	1	1	0	1	0
627	2021	3	2	3	1	1	1	12months	1	1	1	0	1	0
628	2021	3	1	3	1	1	1	12months	1	1	1	0	1	0
629	2021	3	2	3	1	1	1	12months	1	1	1	0	1	0
630	2021	3	2	3	1	1	1	12months	1	1	1	0	1	0
631	2021	3	2	3	1	1	1	12months	1	1	1	0	1	0
632	2021	3	2	3	1	1	1	12months	1	1	1	0	1	0
633	2021	3	2	3	1	1	1	12months	1	1	1	0	1	0
634	2021	3	2	3	1	1	1	12months	1	1	1	0	1	0
635	2021	3	2	3	1	1	1	12months	1	1	1	0	1	0
636	2021	3	2	3	1	1	1	12months	1	1	1	0	1	0
637	2021	3	1	3	1	1	1	12months	1	1	1	0	1	0
638	2021	3	1	3	1	1	1	12months	1	1	1	0	1	0
639	2021	3	2	3	1	1	1	12months	1	1	1	0	1	0
640	2021	3	1	3	1	1	1	12months	1	1	1	0	1	0
641	2021	3	2	3	1	1	1	12months	1	1	0	0	1	0
642	2021	3	2	3	1	1	1	12months	1	1	1	0	1	0
643	2021	3	2	3	1	1	1	12months	1	1	1	0	1	0
644	2021	3	1	3	1	1	1	12months	1	1	1	0	1	0
645	2021	3	2	3	1	1	1	12months	1	1	1	0	1	0
646	2021	3	2	3	1	1	1	12months	1	1	1	0	1	0
647	2021	3	2	3	1	1	1	12months	1	1	1	0	1	0
648	2021	3	2	3	1	1	1	12months	1	1	1	0	1	0
649	2021	3	1	3	1	1	1	12months	1	1	1	0	1	0
650	2021	3	2	2	1	1	0	12months	1	1	1	0	1	0
651	2021	3	2	3	1	1	1	12months	1	1	1	0	1	0
652	2021	3	1	3	1	1	1	12months	1	1	1	0	1	0
653	2021	3	2	3	1	1	1	12months	1	1	1	0	1	0
654	2021	3	2	3	1	1	1	12months	1	1	1	0	1	0
655	2021	3	2	3	1	1	1	12months	1	1	1	0	1	0
656	2021	3	1	3	1	1	1	12months	1	1	1	0	1	0
657	2021	3	2	3	1	1	1	12months	1	1	1	0	1	0
658	2021	3	1	3	1	1	1	12months	1	1	1	0	1	0
659	2021	3	2	3	1	1	1	12months	1	1	1	0	1	0
660	2021	3	1	3	1	1	1	12months	1	1	1	0	1	0
661	2021	3	2	3	1	1	1	12months	1	1	0	0	1	0
662	2021	3	2	3	1	1	0	12months	1	0		0	1	0
663	2021	3	2	3	1	1	1	12months	1	1	1	0	1	0
664	2021	3	2	3	1	1	1	12months	1	1	1	0	1	0
665	2021	3	2	3	1	1	1	12months	1	1	1	0	1	0
666	2021	3	2	3	1	1	1	12months	1	1	1	0	1	0
667	2021	3	2	3	1	1	1	12months	1	1	1	0	1	0
668	2021	3	1	3	1	1	1	12months	1	1	1	0	1	0
669	2021	3	2	3	1	1	1	12months	1	1	1	0	1	0
670	2021	3	2	3	1	1	1	12months	1	1	1	0	1	0
671	2021	3	2	3	1	1	1	12months	1	1	1	0	1	0
672	2021	3	2	3	1	1	1	12months	1	1	1	0	1	0
673	2021	3	2	3	1	1	1	12months	1	1	1	0	1	0
674	2021	3	2	3	1	1	1	12months	1	1	1	0	1	0
675	2021	3	2	3	1	1	1	12months	1	1	1	0	1	0
676	2021	3	2	3	1	1	1	12months	1	1	0	0	1	0
677	2021	3	2	3	1	1	1	12months	1	1	1	0	1	0
678	2021	3	2	3	1	1	0	12months	1	1	0	0	1	0
679	2021	3	2	3	1	1	1	12months	1	1	1	0	1	0
680	2021	3	2	3	1	1	1	12months	1	1	1	0	1	0
681	2021	3	2	3	1	1	1	12months	1	1	1	0	1	0
682	2021	3	2	3	1	1	0	12months	1	1	1	0	1	0
683	2021	3	2	3	1	1	1	12months	1	1	1	0	1	0
684	2021	3	2	3	1	1	1	12months	1	1	1	0	1	0
685	2021	3	2	3	1	1	1	12months	1	1	1	0	1	0
686	2021	3	2	3	1	1	1	12months	1	1	1	0	1	0
687	2021	3	2	3	1	1	0	12months	1	1	0	0	1	0
688	2021	3	2	3	1	1	1	12months	1	1	0	0	1	0
689	2021	3	2	3	1	1	1	12months	1	1	1	0	1	0
690	2021	3	2	3	1	1	1	12months	1	1	1	0	1	0
691	2021	3	2	3	1	1	1	12months	1	1	1	0	1	0
692	2021	3	2	3	1	1	1	12months	1	1	1	0	1	0
693	2021	3	2	3	1	1	1	12months	1	1	1	0	1	0
694	2021	3	2	3	1	1	1	12months	1	1	0	0	1	0
695	2021	3	2	3	1	1	1	12months	1	1	1	0	1	0
696	2021	3	2	3	1	1	0	12months	1	1	0	0	1	0
697	2021	3	1	3	1	1	1	12months	1	1	0	0	1	0
698	2021	3	1	3	1	1	1	12months	1	1	1	0	1	0
699	2021	3	1	3	1	1	1	12months	1	1	1	0	1	0
700	2021	3	2	3	1	1	1	12months	1	1	1	0	1	0
701	2021	3	2	3	1	1	1	12months	1	1	1	0	1	0
702	2021	3	2	3	1	1	1	12months	1	0		0	1	0
703	2021	3	2	3	1	1	1	12months	1	1	1	0	1	0
704	2021	3	2	3	1	1	1	12months	1	1	1	0	1	0
705	2021	3	2	3	1	1	1	12months	1	0		0	1	0
706	2021	3	1	3	1	1	1	12months	1	1	1	0	1	0
707	2021	3	1	3	1	1	1	12months	1	1	1	0	1	0
708	2021	3	2	3	1	1	1	12months	1	1	0	0	1	0
709	2021	3	2	3	1	1	1	12months	1	1	1	0	1	0
710	2021	3	2	3	1	1	1	12months	1	1	0	0	1	0
711	2021	3	2	3	1	1	1	12months	1	1	1	0	1	0
712	2021	3	1	3	1	1	1	12months	1	1	1	0	1	0
713	2021	3	2	3	1	1	1	12months	1	1	1	0	1	0
714	2021	3	1	3	1	1	1	12months	1	1	1	0	1	0
715	2021	3	2	3	1	1	1	12months	1	1	1	0	1	0
716	2021	3	2	3	1	1	1	12months	1	1	1	0	1	0
717	2021	3	2	3	1	1	1	12months	1	1	1	0	1	0
718	2021	3	2	3	1	1	1	12months	1	1	1	0	1	0
719	2021	3	2	3	1	1	1	12months	1	1	1	0	1	0
720	2021	3	1	3	1	1	1	12months	1	1	1	0	1	0
721	2021	3	2	3	1	1	1	12months	1	1	1	0	1	0
722	2021	3	2	3	1	1	1	12months	1	1	1	0	1	0
723	2021	3	1	3	1	1	1	12months	1	1	1	0	1	0
724	2021	3	2	3	1	1	1	12months	1	1	1	0	1	0
725	2021	3	2	3	1	1	1	12months	1	1	1	0	1	0
726	2021	3	1	3	1	1	1	12months	1	1	1	0	1	0
727	2021	3	2	3	1	1	1	12months	1	1	1	0	1	0
728	2021	3	2	3	1	1	1	12months	1	1	1	0	1	0
729	2021	3	2	3	1	1	1	12months	1	1	1	0	1	0
730	2021	3	1	3	1	1	1	12months	1	1	1	0	1	0
731	2021	3	2	3	1	1	1	12months	1	1	1	0	1	0
732	2021	3	2	3	1	1	1	12months	1	1	1	0	1	0
733	2021	3	2	3	1	1	1	12months	1	1	1	0	1	0
734	2021	3	2	3	1	1	1	12months	1	1	1	0	1	0
735	2021	3	2	3	1	1	1	12months	1	1	1	0	1	0
736	2021	3	2	3	1	1	1	12months	1	1	1	0	1	0
737	2021	3	1	3	1	1	1	12months	1	1	1	0	1	0
738	2021	3	2	3	1	1	1	12months	1	1	1	0	1	0
739	2021	3	2	3	1	1	1	12months	1	1	1	0	1	0
740	2021	3	2	3	1	1	1	12months	1	1	1	0	1	0
741	2021	3	2	3	1	1	1	12months	1	1	1	0	1	0
742	2021	3	2	3	1	1	1	12months	1	1	1	0	1	0
743	2021	3	2	3	1	1	1	12months	1	1	1	0	1	0
744	2021	3	1	3	1	1	1	12months	1	1	0	0	1	0
745	2021	3	2	3	1	1	1	12months	1	1	1	0	1	0
746	2021	3	1	3	1	1	1	12months	1	1	1	0	1	0
747	2021	3	2	3	1	1	1	12months	1	1	1	0	1	0
748	2021	3	2	3	1	1	1	12months	1	1	1	0	1	0
749	2021	3	2	3	1	1	1	12months	1	1	1	0	1	0
750	2021	3	1	3	1	1	1	12months	1	1	1	0	1	0
751	2021	3	2	3	1	1	1	12months	1	1	1	0	1	0
752	2021	3	2	3	1	1	1	12months	1	1	1	0	1	0
753	2021	3	2	3	1	1	1	12months	1	1	1	0	1	0
754	2021	3	2	3	1	1	1	12months	1	1	1	0	1	0
755	2021	3	2	3	1	1	1	12months	1	1	1	0	1	0
756	2021	3	2	3	1	1	1	12months	1	1	1	0	1	0
757	2021	3	2	3	1	1	1	12months	1	1	1	0	1	0
758	2021	3	2	3	1	1	1	12months	1	1	1	0	1	0
759	2021	3	1	3	1	1	0	12months	1	1	1	0	1	0
760	2021	3	2	3	1	1	1	12months	1	1	1	0	1	0
761	2021	3	2	3	1	1	1	12months	1	1	1	0	1	0
762	2021	3	2	3	1	1	1	12months	1	1	1	0	1	0
763	2021	3	2	3	1	1	1	12months	1	1	1	0	1	0
764	2021	3	1	3	1	1	1	12months	1	1	1	0	1	0
765	2021	3	2	3	1	1	1	12months	1	1	1	0	1	0
766	2021	3	2	3	1	1	1	12months	1	1	1	0	1	0
767	2021	3	2	3	1	1	1	12months	1	1	1	0	1	0
768	2021	3	1	3	1	1	1	12months	1	1	1	0	1	0
769	2021	3	2	3	1	1	1	12months	1	1	1	0	1	0
770	2021	3	2	3	1	1	1	12months	1	1	1	0	1	0
771	2021	3	2	3	1	1	1	12months	1	1	1	0	1	0
772	2021	3	1	3	1	1	1	12months	1	1	1	0	1	0
773	2021	3	2	3	1	1	1	12months	1	1	1	0	1	0
774	2021	3	2	3	1	1	0	12months	1	1	1	0	1	0
775	2021	3	2	3	1	1	1	12months	1	1	1	0	1	0
776	2021	3	2	3	1	1	0	12months	1	1	1	0	1	0
777	2021	3	2	3	1	1	1	12months	1	1	1	0	1	0
778	2021	3	2	3	1	1	1	12months	1	1	1	0	1	0
779	2021	3	1	3	1	1	1	12months	1	1	1	0	1	0
780	2021	3	2	3	1	1	1	12months	1	1	1	0	1	0
781	2021	3	2	3	1	1	1	12months	1	1	1	0	1	0
782	2021	3	2	3	1	1	1	12months	1	1	1	0	1	0
783	2021	3	2	3	1	1	1	12months	1	1	1	0	1	0
784	2021	3	1	3	1	1	1	12months	1	1	1	0	1	0
785	2021	3	2	3	1	1	0	12months	1	1	1	0	1	0
786	2021	3	2	3	1	1	1	12months	1	1	1	0	1	0
787	2021	3	2	3	1	1	1	12months	1	1	1	0	1	0
788	2021	3	2	3	1	1	1	12months	1	1	1	0	1	0
789	2021	3	2	3	1	1	1	12months	1	1	1	0	1	0
790	2021	3	2	3	1	1	1	12months	1	1	1	0	1	0
791	2021	3	2	3	1	1	1	12months	1	1	1	0	1	0
792	2021	3	2	3	1	1	1	12months	1	1	1	0	1	0
793	2021	3	2	3	1	1	1	12months	1	1	1	0	1	0
794	2021	3	2	3	1	1	1	12months	1	1	1	0	1	0
795	2021	3	2	3	1	1	1	12months	1	1	1	0	1	0
796	2021	3	2	3	1	1	1	12months	1	1	1	0	1	0
797	2021	3	2	3	1	1	1	12months	1	1	1	0	1	0
798	2021	3	1	3	1	1	1	12months	1	1	1	0	1	0
799	2021	3	2	3	1	1	1	12months	1	1	1	0	1	0
800	2021	3	2	3	1	1	0	12months	1	1	1	0	1	0
801	2021	3	2	3	1	1	0	12months	1	1	1	0	1	0
802	2021	3	2	3	1	1	1	12months	1	1	1	0	1	0
803	2021	3	2	2	1	1	0	12months	1	1	1	0	1	0
804	2021	3	2	3	1	1	0	12months	1	1	1	0	1	0
805	2021	3	2	3	1	1	0	12months	1	1	1	0	1	0
806	2021	3	2	3	2	1	1	12months	1	1	1	0	1	0
807	2021	3	2	3	2	1	0	12months	1	1	1	0	1	0
808	2021	3	2	3	1	1	1	12months	1	1	1	0	1	0
809	2021	3	1	3	1	1	1	12months	1	1	1	0	1	0
810	2021	3	2	3	1	1	1	12months	1	1	1	0	1	0
811	2021	3	1	3	1	1	1	12months	1	1	1	0	1	0
812	2021	3	2	3	1	1	1	12months	1	1	1	0	1	0
813	2021	3	2	3	1	1	1	12months	1	1	1	0	1	0
814	2021	3	2	3	1	1	1	12months	1	1	1	0	1	0
815	2021	3	1	3	1	1	1	12months	1	1	1	0	1	0
816	2021	3	2	3	1	1	1	12months	1	1	1	0	1	0
817	2021	3	2	3	1	1	1	12months	1	1	1	0	1	0
818	2021	3	2	3	1	1	1	12months	1	1	1	0	1	0
819	2021	3	2	3	1	1	1	12months	1	1	1	0	1	0
820	2021	3	2	3	1	1	1	12months	1	1	1	0	1	0
821	2021	3	2	3	1	1	1	12months	1	1	1	0	1	0
822	2021	3	2	3	1	1	1	12months	1	1	1	0	1	0
823	2021	3	2	3	1	1	1	12months	1	1	1	0	1	0
824	2021	3	1	3	1	1	1	12months	1	1	1	0	1	0
825	2021	3	2	3	1	1	1	12months	1	1	1	0	1	0
826	2021	3	2	3	1	1	1	12months	1	1	1	0	1	0
827	2021	3	1	3	1	1	1	12months	1	1	1	0	1	0
828	2021	3	2	3	1	1	1	12months	0	1	1	0	0	1
829	2021	3	2	3	1	1	1	12months	1	1	1	0	1	0
830	2021	3	2	3	1	1	1	12months	1	1	1	0	1	0
831	2021	3	1	3	1	1	1	12months	1	1	1	0	1	0
832	2021	3	2	3	1	1	1	12months	1	1	1	0	1	0
833	2021	3	2	3	1	1	1	12months	1	1	1	0	1	0
834	2021	3	2	3	1	1	1	12months	1	1	1	0	1	0
835	2021	3	2	3	1	1	1	12months	1	1	1	0	1	0
836	2021	3	2	3	1	1	1	12months	1	1	1	0	1	0
837	2021	3	2	3	1	1	1	12months	1	1	1	0	1	0
838	2021	3	2	3	1	1	1	12months	1	1	1	0	1	0
839	2021	3	2	3	1	1	1	12months	1	1	1	0	1	0
840	2021	3	2	3	1	1	1	12months	1	1	1	0	1	0
841	2021	3	2	3	1	1	1	12months	1	1	1	0	1	0
842	2021	3	2	3	1	1	0	12months	1	1	1	0	1	0
843	2021	3	2	3	1	1	1	12months	1	1	1	0	1	0
844	2021	3	2	3	1	1	1	12months	1	1	1	0	1	0
845	2021	3	2	3	1	1	1	12months	1	1	1	0	1	0
846	2021	3	2	3	1	1	1	12months	1	1	1	0	1	0
847	2021	3	2	3	1	1	0	12months	1	1	1	0	1	0
848	2021	3	1	3	1	1	1	12months	1	1	1	0	1	0
849	2021	3	2	3	1	1	1	12months	1	1	1	0	1	0
850	2021	3	2	3	1	1	1	12months	1	1	1	0	1	0
851	2021	3	2	3	1	1	1	12months	1	1	1	0	1	0
852	2021	3	2	3	1	1	1	12months	1	1	1	0	1	0
853	2021	3	2	3	1	1	1	12months	1	1	1	0	1	0
854	2021	3	1	3	1	1	1	12months	1	1	1	0	1	0
855	2021	3	2	3	1	1	1	12months	1	1	1	0	1	0
856	2021	3	2	3	1	1	1	12months	1	1	1	0	1	0
857	2021	3	2	3	1	1	1	12months	1	1	1	0	1	0
858	2021	3	1	3	1	1	1	12months	1	1	1	0	1	0
859	2021	3	2	2	1	1	0	12months	1	1	1	0	1	0
860	2021	3	2	3	1	1	1	12months	1	1	1	0	1	0
861	2021	3	2	3	1	1	1	12months	1	1	1	0	1	0
862	2021	3	2	3	1	1	1	12months	1	1	1	0	1	0
863	2021	3	2	3	1	1	1	12months	1	1	1	0	1	0
864	2021	3	2	3	1	1	0	12months	1	1	1	0	1	0
865	2021	3	2	3	1	1	0	12months	1	1	1	0	1	0
866	2021	3	2	3	1	1	1	12months	1	1	1	0	1	0
867	2021	3	2	3	1	1	0	12months	1	1	1	0	1	0
868	2021	3	2	3	1	1	1	12months	1	1	1	0	1	0
869	2021	3	2	3	1	1	1	12months	1	1	1	0	1	0
870	2021	3	2	3	1	1	1	12months	1	1	1	0	1	0
871	2021	3	2	3	1	1	1	12months	1	1	1	0	1	0
872	2021	3	2	3	1	1	1	12months	1	1	1	0	1	0
873	2021	3	2	3	1	1	1	12months	1	1	1	0	1	0
874	2021	3	2	3	1	1	1	12months	1	1	1	0	1	0
875	2021	3	2	3	1	1	1	12months	1	1	1	0	1	0
876	2021	3	2	3	1	1	1	12months	1	1	1	0	1	0
877	2021	3	2	3	1	1	1	12months	1	1	1	0	1	0
878	2021	3	2	3	1	1	1	12months	1	1	1	0	1	0
879	2021	3	2	3	1	1	1	12months	1	1	1	0	1	0
880	2021	3	1	3	1	1	1	12months	1	1	1	0	1	0
881	2021	3	2	3	1	1	1	12months	1	1	1	0	1	0
882	2021	3	2	3	1	1	1	12months	1	1	1	0	1	0
883	2021	3	1	3	1	1	1	12months	1	1	1	0	1	0
884	2021	3	2	3	1	1	1	12months	1	1	1	0	1	0
885	2021	3	2	3	1	1	1	12months	1	1	1	0	1	0
886	2021	3	2	3	1	1	1	12months	1	1	1	0	1	0
887	2021	3	2	3	1	1	1	12months	1	1	1	0	1	0
888	2021	3	2	3	1	1	0	12months	1	1	1	0	1	0
889	2021	3	2	3	1	1	1	12months	1	1	1	0	1	0
890	2021	3	1	3	1	1	1	12months	1	1	1	0	1	0
891	2021	3	1	3	1	1	1	12months	1	1	1	0	1	0
892	2021	3	2	3	1	1	1	12months	1	1	1	0	1	0
893	2021	3	2	1	2	1	0	12months	1	1	1	0	1	0
894	2021	3	2	3	2	1	1	12months	1	1	1	0	1	0
895	2021	3	2	3	2	1	0	12months	1	1	1	0	1	0
896	2021	3	2	3	2	1	1	12months	1	1	1	0	1	0
897	2021	3	2	2	2	1	0	12months	1	1	1	0	1	0
898	2021	3	1	1	2	1	0	12months	1	1	0	0	1	0
899	2021	3	2	3	2	1	1	12months	1	1	1	0	1	0
900	2021	3	2	3	2	1	1	12months	1	1	1	0	1	0
901	2021	3	2	2	2	1	0	12months	1	1	1	0	1	0
902	2021	3	2	3	2	1	0	12months	1	1	1	0	1	0
903	2021	3	2	3	1	1	0	12months	1	1	1	0	1	0
904	2021	3	2	3	1	1	0	12months	1	1	1	0	1	0
905	2021	3	2	3	1	1	1	12months	1	1	1	0	1	0
906	2021	3	2	3	1	1	0	12months	1	1	1	0	1	0
907	2021	3	2	3	1	1	0	12months	1	1	1	0	1	0
908	2021	3	1	3	1	1	1	12months	1	1	1	0	1	0
909	2021	3	2	3	1	1	1	12months	1	1	1	0	1	0
910	2021	3	2	3	1	1	1	12months	1	1	1	0	1	0
911	2021	3	2	3	1	1	0	12months	1	1	1	0	1	0
912	2021	3	2	3	1	1	1	12months	1	1	1	0	1	0
913	2021	3	2	3	1	1	1	12months	1	1	1	0	1	0
914	2021	3	2	3	1	1	1	12months	1	1	0	0	1	0
915	2021	3	2	3	2	1	1	12months	1	1	1	0	1	0
916	2021	3	1	3	2	1	1	12months	1	1	1	0	1	0
917	2021	3	2	3	2	1	1	12months	1	1	1	0	1	0
918	2021	3	2	3	2	1	1	12months	1	1	1	0	1	0
919	2021	3	2	3	2	1	1	12months	1	1	0	0	1	0
920	2021	3	2	3	2	1	1	12months	1	1	1	0	1	0
921	2021	3	1	3	2	1	1	12months	1	1	1	0	1	0
922	2021	3	2	3	2	1	1	12months	1	1	1	0	1	0
923	2021	3	2	3	2	1	1	12months	1	1	1	0	1	0
924	2021	3	2	3	2	1	0	12months	1	1	1	0	1	0
925	2021	3	2	3	2	1	1	12months	1	1	1	0	1	0
926	2021	3	2	3	2	1	0	12months	1	1	1	0	1	0
927	2021	3	2	3	2	1	1	12months	1	1	1	0	1	0
928	2021	3	2	3	2	1	1	12months	1	1	1	0	1	0
929	2021	3	2	3	2	1	1	12months	1	1	1	0	1	0
930	2021	3	2	3	2	1	1	12months	1	1	1	0	1	0
931	2021	3	2	3	2	1	1	12months	1	1	1	0	1	0
932	2021	3	2	3	2	1	1	12months	1	1	1	0	1	0
933	2021	3	2	3	2	1	1	12months	1	1	1	0	1	0
934	2021	3	2	3	2	1	1	12months	1	1	1	0	1	0
935	2021	3	1	3	2	1	1	12months	1	1	1	0	1	0
936	2021	3	2	3	2	1	1	12months	1	1	1	0	1	0
937	2021	3	2	3	2	1	1	12months	1	1	1	0	1	0
938	2021	3	1	3	2	1	1	12months	1	1	1	0	1	0
939	2021	3	2	3	2	1	1	12months	1	1	1	0	1	0
940	2021	3	2	3	2	1	1	12months	1	1	1	0	1	0
941	2021	3	2	3	2	1	1	12months	1	1	1	0	1	0
942	2021	3	1	3	2	1	1	12months	1	1	1	0	1	0
943	2021	3	2	3	2	1	1	12months	1	1	1	0	1	0
944	2021	3	2	3	2	1	1	12months	1	1	1	0	1	0
945	2021	3	2	3	2	1	1	12months	1	1	1	0	1	0
946	2021	3	2	3	2	1	1	12months	1	1	1	0	1	0
947	2021	3	2	3	2	1	1	12months	1	1	1	0	1	0
948	2021	3	2	3	2	1	1	12months	1	1	1	0	1	0
949	2021	3	2	3	2	1	1	12months	1	1	1	0	1	0
950	2021	3	2	2	2	1	0	12months	1	1	1	0	1	0
951	2021	3	2	3	2	1	1	12months	1	1	1	0	1	0
952	2021	3	2	3	2	1	1	12months	1	1	0	0	1	0
953	2021	3	2	3	2	1	1	12months	1	1	1	0	1	0
954	2021	3	2	3	2	1	1	12months	1	1	0	0	1	0
955	2021	3	2	3	2	1	1	12months	1	1	1	0	1	0
956	2021	3	2	3	2	1	0	12months	1	1	1	0	1	0
957	2021	3	1	3	2	1	1	12months	1	1	1	0	1	0
958	2021	3	2	3	2	1	0	12months	1	1	1	0	1	0
959	2021	3	2	3	2	1	1	12months	1	0		0	1	0
960	2021	3	2	3	2	1	0	12months	1	1	1	0	1	0
961	2021	3	2	2	2	1	0	12months	1	1	1	0	1	0
962	2021	3	2	3	2	1	1	12months	1	1	1	0	1	0
963	2021	3	2	3	2	1	0	12months	1	1	1	0	1	0
964	2021	3	2	2	2	1	0	12months	1	1	1	0	1	0
965	2021	3	2	3	2	1	1	12months	1	1	1	0	1	0
966	2021	3	1	3	2	1	0	12months	1	1	1	0	1	0
967	2021	3	2	2	2	1	0	12months	1	1	0	0	1	0
968	2021	3	1	3	2	1	0	12months	1	1	1	0	1	0
969	2021	3	2	3	2	1	0	12months	1	1	1	0	1	0
970	2021	3	2	3	1	1	0	12months	1	1	1	0	1	0
971	2021	3	2	3	1	1	1	12months	1	1	1	0	1	0
972	2021	3	1	3	2	1	1	12months	1	1	1	0	1	0
973	2021	3	2	3	2	1	0	12months	1	1	1	0	1	0
974	2021	3	2	3	2	1	0	12months	1	0		0	1	0
975	2021	3	2	3	2	1	0	12months	1	1	0	0	1	0
976	2021	3	1	3	2	1	1	12months	1	1	1	0	1	0
977	2021	3	2	3	2	1	1	12months	1	1	1	0	1	0
978	2021	3	1	3	2	1	0	12months	1	1	1	0	1	0
979	2021	3	2	2	2	1	0	12months	1	1	0	0	1	0
980	2021	3	2	3	1	1	0	12months	1	0		0	1	0
981	2021	3	2	3	1	1	1	12months	1	1	1	0	1	0
982	2021	3	2	3	1	1	1	12months	1	1	1	0	1	0
983	2021	3	2	3	1	1	1	12months	1	1	1	0	1	0
984	2021	3	2	3	1	1	1	12months	1	1	1	0	1	0
985	2021	3	1	3	1	1	1	12months	1	1	1	0	1	0
986	2021	3	2	2	1	1	0	12months	1	1	1	0	1	0
987	2021	3	2	3	1	1	0	12months	1	1	1	0	1	0
988	2021	3	2	3	1	1	1	12months	1	1	1	0	1	0
989	2021	3	2	3	1	1	1	12months	1	1	1	0	1	0
990	2021	3	2	3	1	1	1	12months	1	0		0	1	0
991	2021	3	2	3	1	1	1	12months	1	1	1	0	1	0
992	2021	3	2	3	1	1	1	12months	1	1	1	0	1	0
993	2021	3	2	3	1	1	1	12months	1	1	1	0	1	0
994	2021	3	2	3	1	1	1	12months	1	1	1	0	1	0
995	2021	3	2	3	1	1	1	12months	1	1	1	0	1	0
996	2021	3	2	3	1	1	1	12months	1	1	1	0	1	0
997	2021	3	2	3	1	1	0	12months	1	1	1	0	1	0
998	2021	3	2	3	1	1	0	12months	1	1	1	0	1	0
999	2021	3	1	3	1	1	1	12months	1	1	1	0	1	0
1000	2021	3	2	2	1	1	0	12months	1	1	1	0	1	0
1001	2021	3	2	3	1	1	1	12months	1	1	1	0	1	0
1002	2021	3	2	3	1	1	0	12months	1	1	1	0	1	0
1003	2021	3	2	3	1	1	1	12months	1	1	1	0	1	0
1004	2021	3	2	3	1	1	1	12months	1	1	1	0	1	0
1005	2021	3	2	3	1	1	1	12months	1	1	1	0	1	0
1006	2021	3	1	3	1	1	1	12months	1	1	1	0	1	0
1007	2021	3	2	3	1	1	1	12months	1	1	1	0	1	0
1008	2021	3	2	3	1	1	0	12months	1	1	1	0	1	0
1009	2021	3	2	3	1	1	1	12months	1	1	1	0	1	0
1010	2021	3	2	3	1	1	0	12months	1	1	1	0	1	0
1011	2021	3	2	3	1	1	1	12months	1	1	1	0	1	0
1012	2021	3	2	3	1	1	1	12months	1	1	1	0	1	0
1013	2021	3	2	3	1	1	1	12months	1	0		0	1	0
1014	2021	3	1	3	1	1	1	12months	1	1	1	0	1	0
1015	2021	3	2	3	2	1	1	12months	1	1	1	0	1	0
1016	2021	3	2	3	2	1	0	12months	1	1	1	0	1	0
1017	2021	3	2	2	2	1	0	12months	1	1	1	0	1	0
1018	2021	3	1	3	2	1	1	12months	1	1	1	0	1	0
1019	2021	3	2	3	2	1	0	12months	1	1	1	0	1	0
1020	2021	3	2	3	2	1	1	12months	1	1	1	0	1	0
1021	2021	3	2	3	2	1	1	12months	1	1	1	0	1	0
1022	2021	3	2	3	2	1	1	12months	1	1	1	0	1	0
1023	2021	3	2	3	2	1	1	12months	1	1	1	0	1	0
1024	2021	3	1	3	2	1	0	12months	1	1	1	0	1	0
1025	2021	3	2	3	2	1	1	12months	1	1	1	0	1	0
1026	2021	3	2	3	2	1	1	12months	1	1	1	0	1	0
1027	2021	3	2	3	2	1	1	12months	1	1	1	0	1	0
1028	2021	3	2	3	1	1	0	12months	1	1	1	0	1	0
1029	2021	3	2	3	1	1	1	12months	1	1	1	0	1	0
1030	2021	3	2	3	1	1	1	12months	1	1	1	0	1	0
1031	2021	3	2	3	1	1	0	12months	1	1	1	0	1	0
1032	2021	3	2	3	2	1	1	12months	1	1	1	0	1	0
1033	2021	3	2	2	2	1	0	12months	1	1	1	0	1	0
1034	2021	3	2	3	2	1	1	12months	1	1	1	0	1	0
1035	2021	3	1	1	2	1	0	12months	1	1	1	0	1	0
1036	2021	3	2	2	2	1	0	12months	1	1	1	0	1	0
1037	2021	3	2	3	2	1	1	12months	1	1	1	0	1	0
1038	2021	3	1	3	2	1	1	12months	1	1	1	0	1	0
1039	2021	3	2	3	2	1	1	12months	0	0		0	0	1
1040	2021	3	1	3	2	1	0	12months	0	0		0	0	1
1041	2021	3	2	3	2	1	1	12months	0	1	1	0	0	1
1042	2021	3	1	3	2	1	1	12months	1	1	1	0	1	0
1043	2021	3	2	3	2	1	1	12months	1	1	1	0	1	0
1044	2021	3	1	3	2	1	1	12months	1	1	1	0	1	0
1045	2021	3	2	2	2	1	0	12months	1	1	1	0	1	0
1046	2021	3	2	2	1	1	0	12months	1	1	1	0	1	0
1047	2021	3	2	3	1	1	0	12months	1	1	1	0	1	0
1048	2021	3	2	3	1	1	1	12months	1	1	1	0	1	0
1049	2021	3	1	3	2	1	1	12months	1	1	1	0	1	0
1050	2021	3	2	3	2	1	1	12months	1	1	1	0	1	0
1051	2021	3	2	2	2	1	0	12months	1	1	1	0	1	0
1052	2021	3	2	3	1	1	1	12months	1	1	1	0	1	0
1053	2021	3	1	3	1	1	1	12months	0	0		0	0	1
1054	2021	3	2	3	1	1	1	12months	1	1	1	0	1	0
1055	2021	3	2	3	1	1	1	12months	1	1	1	0	1	0
1056	2021	3	2	3	1	1	0	12months	1	1	1	0	1	0
1057	2021	3	2	3	1	1	1	12months	1	1	1	0	1	0
1058	2021	3	2	3	1	1	1	12months	1	1	1	0	1	0
1059	2021	3	2	3	1	1	1	12months	1	1	1	0	1	0
1060	2021	3	2	3	1	1	1	12months	1	1	1	0	1	0
1061	2021	3	2	3	1	1	1	12months	1	1	1	0	1	0
1062	2021	3	2	3	1	1	0	12months	1	1	1	0	1	0
1063	2021	3	2	3	1	1	1	12months	1	1	1	0	1	0
1064	2021	3	2	3	1	1	1	12months	1	1	1	0	1	0
1065	2021	3	2	3	1	1	0	12months	1	1	1	0	1	0
1066	2021	3	2	3	1	1	1	12months	0	0		0	0	1
1067	2021	3	2	3	1	1	1	12months	1	1	1	0	1	0
1068	2021	3	2	3	1	1	1	12months	1	1	1	0	1	0
1069	2021	3	2	3	2	1	1	12months	1	1	1	0	1	0
1070	2021	3	2	3	2	1	1	12months	1	1	1	0	1	0
1071	2021	3	2	3	1	1	0	12months	1	1	1	0	1	0
1072	2021	3	2	3	1	1	1	12months	1	1	1	0	1	0
1073	2021	3	2	3	1	1	1	12months	1	1	1	0	1	0
1074	2021	3	2	3	1	1	1	12months	1	1	1	0	1	0
1075	2021	3	2	3	1	1	1	12months	1	1	1	0	1	0
1076	2021	3	2	3	1	1	1	12months	1	1	0	0	1	0
1077	2021	3	2	3	1	1	1	12months	1	1	1	0	1	0
1078	2021	3	2	3	1	1	0	12months	1	1	1	0	1	0
1079	2021	3	2	3	1	1	1	12months	1	1	1	0	1	0
1080	2021	3	2	2	1	1	0	12months	1	1	1	0	1	0
1081	2021	3	1	3	1	1	1	12months	1	1	1	0	1	0
1082	2021	3	2	3	1	1	1	12months	1	1	1	0	1	0
1083	2021	3	1	3	1	1	1	12months	1	1	0	0	1	0
1084	2021	3	2	3	1	1	1	12months	1	1	1	0	1	0
1085	2021	3	2	3	1	1	1	12months	1	1	0	0	1	0
1086	2021	3	1	3	1	1	1	12months	1	1	1	0	1	0
1087	2021	3	2	3	1	1	1	12months	1	1	1	0	1	0
1088	2021	3	2	3	1	1	1	12months	1	1	1	0	1	0
1089	2021	3	2	3	1	1	1	12months	1	1	1	0	1	0
1090	2021	3	2	3	1	1	1	12months	1	1	1	0	1	0
1091	2021	3	2	3	1	1	0	12months	1	1	1	0	1	0
1092	2021	3	2	3	1	1	1	12months	1	1	1	0	1	0
1093	2021	3	2	3	1	1	1	12months	1	1	1	0	1	0
1094	2021	3	2	3	1	1	1	12months	1	1	1	0	1	0
1095	2021	3	1	3	1	1	1	12months	1	1	1	0	1	0
1096	2021	3	2	3	1	1	1	12months	1	1	1	0	1	0
1097	2021	3	2	3	1	1	1	12months	1	1	0	0	1	0
1098	2021	3	2	3	1	1	1	12months	1	1	1	0	1	0
1099	2021	3	2	3	1	1	1	12months	1	1	1	0	1	0
1100	2021	3	1	3	1	1	1	12months	1	1	1	0	1	0
1101	2021	3	2	3	1	1	1	12months	1	1	1	0	1	0
1102	2021	3	2	3	1	1	1	12months	1	1	1	0	1	0
1103	2021	3	1	3	1	1	1	12months	1	1	1	0	1	0
1104	2021	3	2	3	1	1	1	12months	1	1	1	0	1	0
1105	2021	3	2	3	1	1	1	12months	1	1	1	0	1	0
1106	2021	3	2	3	1	1	1	12months	1	1	1	0	1	0
1107	2021	3	2	3	1	1	1	12months	1	1	0	0	1	0
1108	2021	3	2	3	1	1	1	12months	1	1	1	0	1	0
1109	2021	3	2	3	1	1	1	12months	1	1	1	0	1	0
1110	2021	3	2	3	1	1	1	12months	1	1	1	0	1	0
1111	2021	3	2	3	1	1	1	12months	1	1	1	0	1	0
1112	2021	3	2	3	1	1	1	12months	1	1	1	0	1	0
1113	2021	3	2	3	1	1	1	12months	1	1	1	0	1	0
1114	2021	3	2	3	1	1	1	12months	1	1	1	0	1	0
1115	2021	3	2	3	1	1	1	12months	1	1	1	0	1	0
1116	2021	3	1	3	1	1	1	12months	1	1	0	0	1	0
1117	2021	3	2	3	1	1	1	12months	1	1	0	0	1	0
1118	2021	3	1	3	1	1	1	12months	1	1	1	0	1	0
1119	2021	3	2	3	1	1	1	12months	1	1	1	0	1	0
1120	2021	3	2	3	1	1	1	12months	1	1	1	0	1	0
1121	2021	3	2	3	1	1	1	12months	1	1	1	0	1	0
1122	2021	3	1	3	1	1	1	12months	1	1	1	0	1	0
1123	2021	3	2	3	1	1	1	12months	1	1	1	0	1	0
1124	2021	3	2	3	1	1	1	12months	1	1	1	0	1	0
1125	2021	3	2	3	1	1	1	12months	1	1	1	0	1	0
1126	2021	3	2	3	1	1	1	12months	1	1	1	0	1	0
1127	2021	3	2	3	1	1	1	12months	1	1	1	0	1	0
1128	2021	3	2	3	1	1	1	12months	1	1	1	0	1	0
1129	2021	3	2	3	1	1	1	12months	1	1	1	0	1	0
1130	2021	3	2	3	1	1	1	12months	1	1	1	0	1	0
1131	2021	3	2	3	1	1	1	12months	1	1	1	0	1	0
1132	2021	3	1	3	1	1	1	12months	1	1	0	0	1	0
1133	2021	3	2	3	1	1	1	12months	1	1	1	0	1	0
1134	2021	3	2	3	1	1	1	12months	1	1	1	0	1	0
1135	2021	3	2	3	1	1	1	12months	1	1	1	0	1	0
1136	2021	3	2	3	1	1	1	12months	1	1	1	0	1	0
1137	2021	3	1	3	1	1	1	12months	1	1	1	0	1	0
1138	2021	3	2	3	1	1	1	12months	1	1	1	0	1	0
1139	2021	3	2	3	1	1	1	12months	1	1	1	0	1	0
1140	2021	3	2	3	1	1	1	12months	1	1	1	0	1	0
1141	2021	3	2	3	1	1	1	12months	1	1	1	0	1	0
1142	2021	3	2	3	1	1	1	12months	1	1	1	0	1	0
1143	2021	3	2	3	1	1	1	12months	1	1	1	0	1	0
1144	2021	3	2	3	1	1	1	12months	1	1	1	0	1	0
1145	2021	3	1	3	1	1	1	12months	1	1	1	0	1	0
1146	2021	3	2	3	1	1	1	12months	1	1	1	0	1	0
1147	2021	3	2	3	1	1	1	12months	1	1	1	0	1	0
1148	2021	3	2	3	1	1	1	12months	1	1	1	0	1	0
1149	2021	3	2	3	1	1	1	12months	1	1	1	0	1	0
1150	2021	3	2	3	1	1	1	12months	1	1	1	0	1	0
1151	2021	3	2	3	1	1	1	12months	1	1	1	0	1	0
1152	2021	3	1	3	1	1	1	12months	1	1	1	0	1	0
1153	2021	3	2	3	1	1	1	12months	1	1	1	0	1	0
1154	2021	3	2	3	1	1	1	12months	1	1	1	0	1	0
1155	2021	3	1	3	1	1	1	12months	1	1	1	0	1	0
1156	2021	3	2	3	3	1	0	12months	1	1	1	0	1	0
1157	2021	3	2	3	3	1	0	12months	1	1	1	0	1	0
1158	2021	3	2	3	3	1	1	12months	1	1	1	0	1	0
1159	2021	3	2	3	3	1	0	12months	1	1	1	0	1	0
1160	2021	3	1	3	3	1	1	12months	1	1	1	0	1	0
1161	2021	3	2	3	3	1	0	12months	1	1	1	0	1	0
1162	2021	3	2	3	3	1	1	12months	1	1	1	0	1	0
1163	2021	3	2	3	3	1	0	12months	1	1	1	0	1	0
1164	2021	3	2	3	3	1	1	12months	1	0		0	1	0
1165	2021	3	2	3	3	1	1	12months	1	1	1	0	1	0
1166	2021	3	2	3	3	1	0	12months	1	1	1	0	1	0
1167	2021	3	2	3	3	1	1	12months	1	1	1	0	1	0
1168	2021	3	1	3	3	1	1	12months	0	0		0	0	1
1169	2021	3	2	3	3	1	1	12months	1	1	1	0	1	0
1170	2021	3	2	3	3	1	1	12months	1	1	1	0	1	0
1171	2021	3	2	3	3	1	1	12months	1	1	1	0	1	0
1172	2021	3	2	1	3	0	0	12months	1	1	1	0	1	0
1173	2021	3	2	1	3	0	0	12months	1	1	1	0	1	0
1174	2021	3	1	3	3	1	1	12months	1	1	0	0	1	0
1175	2021	3	1	3	3	1	0	12months	0	0		0	0	1
1176	2021	3	2	3	3	1	1	12months	1	1	1	0	1	0
1177	2021	3	1	2	3	1	0	12months	1	1	1	0	1	0
1178	2021	3	1	3	3	1	0	12months	1	1	1	0	1	0
1179	2021	3	2	3	3	1	1	12months	1	1	1	0	1	0
1180	2021	3	2	3	3	1	0	12months	1	1	0	1	0	0
1181	2021	3	2	2	3	1	1	12months	1	1	1	0	1	0
1182	2021	3	2	3	3	1	1	12months	1	1	0	0	1	0
1183	2021	3	2	3	3	1	1	12months	1	1	1	0	1	0
1184	2021	3	2	2	3	1	0	12months	0	1	1	0	0	1
1185	2021	3	2	2	3	1	0	12months	1	1	1	0	1	0
1186	2021	3	2	3	3	1	1	12months	1	1	1	0	1	0
1187	2021	3	2	3	3	1	1	12months	1	1	1	0	1	0
1188	2021	3	2	3	3	1	1	12months	1	1	1	0	1	0
1189	2021	3	2	1	3	0	0	12months	1	1	1	0	1	0
1190	2021	3	2	3	3	1	1	12months	1	1	1	0	1	0
1191	2021	3	2	3	3	1	1	12months	1	1	1	0	1	0
1192	2021	3	2	3	3	1	0	12months	1	1	1	0	1	0
1193	2021	3	1	3	3	1	0	12months	1	1	1	0	1	0
1194	2021	3	2	3	3	1	1	12months	1	1	1	0	1	0
1195	2021	3	2	3	3	1	1	12months	1	1	1	0	1	0
1196	2021	3	2	1	3	1	0	12months	1	1	1	0	1	0
1197	2021	3	2	3	3	1	1	12months	1	1	1	0	1	0
1198	2021	3	2	3	3	1	0	12months	1	1	1	0	1	0
1199	2021	3	1	3	3	1	1	12months	0	0		0	0	1
1200	2021	3	2	3	3	1	1	12months	0	0		0	0	1
1201	2021	3	1	3	3	1	1	12months	0	1	1	0	0	1
1202	2021	3	2	3	3	1	1	12months	1	1	1	0	1	0
1203	2021	3	1	3	3	1	1	12months	1	1	1	0	1	0
1204	2021	3	2	3	3	1	1	12months	1	1	1	0	1	0
1205	2021	3	2	3	3	1	1	12months	0	1	1	0	0	1
1206	2021	3	1	3	3	1	1	12months	1	1	1	0	1	0
1207	2021	3	2	3	3	1	1	12months	1	1	1	0	1	0
1208	2021	3	2	1	3	1	0	12months	1	1	1	1	0	0
1209	2021	3	2	2	3	1	0	12months	0	1	1	0	0	1
1210	2021	3	2	3	3	1	1	12months	1	1	1	0	1	0
1211	2021	3	1	3	3	1	1	12months	0	1	1	0	0	1
1212	2021	3	1	3	3	1	1	12months	1	1	1	0	1	0
1	2018	1	2	3	1	0	0	24months	1	0		1	0	0
2	2018	1	2	3	1	0	0	24months	1	0		0	1	0
3	2018	1	2	3	1	0	0	24months	1	0		0	1	0
4	2018	1	2	3	2	0	0	24months	1	1	1	0	1	0	0	1	0
5	2018	1	2	3	1	0	0	24months	1	1	1	0	1	0		1
6	2018	1	2	3	1	0	0	24months	1	1	0	0	1	0	1	0	0
7	2018	1	2	3	1	0	0	24months	1	1	1	0	1	0	0	0	1
8	2018	1	1	3	1	0	0	24months	1	1	0	0	1	0	0	1	0
9	2018	1	2	3	1	0	0	24months	1	0		0	1	0
10	2018	1	2	3	2	0	0	24months	1	1	1	0	1	0	1	0	0
11	2018	1	2	3	2	0	0	24months	1	1	0	1	0	0
12	2018	1	2	3	1	0	0	24months	1	1	1	1	0	0	1	0	0
13	2018	1	2	3	1	0	0	24months	1	1	1	0	1	0
14	2018	1	2	3	1	0	0	24months	1	1	1	1	0	0	1	0	0
15	2018	1	2	3	1	0	0	24months	1	1	1	1	0	0	1	0	0
16	2018	1	2	3	1	0	0	24months	1	1	1	1	0	0	0	1	0
17	2018	1	2	3	1	0	0	24months	1	1	1	0	1	0	1	0	0
18	2018	1	2	3	1	0	0	24months	1	1	1	0	1	0	1	0	0
19	2018	1	2	3	1	0	0	24months	1	1	1	0	1	0	1	0	0
20	2018	1	2	3	1	0	0	24months	1	1	1	0	1	0	1	0	0
21	2018	1	2	3	1	0	0	24months	1	1	1	1	0	0	1	0	0
22	2018	1	2	3	1	0	0	24months	1	1	0	0	1	0	0	0	1
23	2018	1	2	3	1	0	0	24months	1	1	1	0	1	0	0	1	0
24	2018	1	2	3	1	0	0	24months	1	1	1	1	0	0	1	0	0
25	2018	1	2	3	1	0	0	24months	1	1	1	0	1	0	1	0	0
26	2018	1	2	3	1	0	0	24months	1	1	1	0	1	0	0	0	1
27	2018	1	2	3	1	0	0	24months	1	1	1	1	0	0	1	0	0
28	2018	1	2	3	1	0	0	24months	1	1	1	0	1	0	0	0	1
29	2018	1	2	3	1	0	0	24months	1	1	1	0	1	0	1	0	0
30	2018	1	2	3	1	0	0	24months	1	1	1	0	1	0	1	0	0
31	2018	1	2	3	1	0	0	24months	1	1	1	0	1	0	1	0	0
32	2018	1	2	3	1	0	0	24months	1	1	1	1	0	0	0	1	0
33	2018	1	2	3	1	0	0	24months	1	0		0	1	0
34	2018	1	2	3	1	0	0	24months	1	0		0	1	0
35	2018	1	2	3	1	0	0	24months	1	1	1	0	1	0	1	0	0
36	2018	1	2	3	1	0	0	24months	1	1	0	0	1	0	0	1	0
37	2018	1	2	3	1	0	0	24months	1	1	1	1	0	0	0	0	1
38	2018	1	2	3	1	0	0	24months	1	1	0	0	1	0	0	0	1
39	2018	1	2	2	1	0	0	24months	1	1	1	0	1	0	1	0	0
40	2018	1	2	3	1	0	0	24months	1	1	1	1	0	0	1	0	0
41	2018	1	2	3	1	0	0	24months	1	1	1	0	1	0	1	0	0
42	2018	1	2	3	2	0	0	24months	1	1	0	1	0	0	0	0	1
43	2018	1	2	2	2	0	0	24months	1	1	0	0	1	0	0	0	1
44	2018	1	2	3	2	0	0	24months	1	1	1	0	1	0	1	0	0
45	2018	1	2	3	2	0	0	24months	1	1	1	0	1	0	1	0	0
46	2018	1	2	2	2	0	0	24months	1	1	1	0	1	0	0	0	1
47	2018	1	2	3	2	0	0	24months	1	1	1	0	1	0	1	0	0
48	2018	1	2	2	2	0	0	24months	1	1	1	0	1	0	1	0	0
49	2018	1	2	3	2	0	0	24months	1	0		0	1	0
50	2018	1	2	3	2	0	0	24months	1	1	0	0	1	0	0	0	1
51	2018	1	2	3	2	0	0	24months	1	1	1	0	1	0	1	0	0
52	2018	1	2	3	2	0	0	24months	1	1	1	1	0	0	0	0	1
53	2018	1	2	3	2	0	0	24months	1	1	1	0	1	0	1	0	0
54	2018	1	1	2	2	0	0	24months	1	1	1	0	1	0	0	1	0
55	2018	1	2	2	2	0	0	24months	1	1	1	0	1	0	1	0	0
56	2018	1	2	3	1	0	0	24months	1	1	1	0	1	0
57	2018	1	2	3	1	0	0	24months	1	1	0	0	1	0	0	0	1
58	2018	1	2	3	1	0	0	24months	1	0		0	1	0
59	2018	1	2	3	1	0	0	24months	0	0		0	0	1
60	2018	1	2	3	1	0	0	24months	1	0		1	0	0
61	2018	1	2	3	1	0	0	24months	1	1	1	0	1	0
62	2018	1	2	3	1	0	0	24months	1	1	1	0	1	0
63	2018	1	2	3	1	0	0	24months	1	1	1	0	1	0	1	0	0
64	2018	1	2	3	2	0	0	24months	1	0		0	1	0
65	2018	1	2	2	2	0	0	24months	1	0		0	1	0
66	2018	1	2	3	2	1	0	24months	1	1	0	0	1	0	0	1	0
67	2018	1	2	3	1	0	0	24months	1	0		0	1	0
68	2018	1	2	3	1	0	0	24months	1	1	0	1	0	0	0	1	0
69	2018	1	2	3	1	0	0	24months	1	1	0	0	1	0	0	1	0
70	2018	1	1	3	1	0	0	24months	1	0		0	1	0
71	2018	1	2	3	1	0	0	24months	1	0		1	0	0
72	2018	1	2	3	1	0	0	24months	1	0		0	1	0
73	2018	1	2	3	1	0	0	24months	0	1	1	0	0	1
74	2018	1	2	2	2	0	0	24months	1	1	1	1	0	0	1	0	0
75	2018	1	2	3	2	0	0	24months	1	1	1	1	0	0	0	1	0
76	2018	1	2	3	2	0	0	24months	1	1	0	0	1	0	0	1	0
77	2018	1	2	3	2	0	0	24months	1	1	1	1	0	0
78	2018	1	2	3	1	0	0	24months	1	1	1	0	1	0	0	1	0
79	2018	1	2	3	1	0	0	24months	1	1	1	0	1	0	1	0	0
80	2018	1	2	3	1	0	0	24months	1	1	1	0	1	0	1	0	0
81	2018	1	2	3	1	0	0	24months	1	1	1	0	1	0	1	0	0
82	2018	1	2	3	2	0	0	24months	1	0		0	1	0
83	2018	1	2	3	2	0	0	24months	1	0		0	1	0
84	2018	1	2	3	2	0	0	24months	1	0		0	1	0
85	2018	1	2	3	2	0	0	24months	1	0		1	0	0
86	2018	1	2	3	2	0	0	24months	0	0		0	0	1
87	2018	1	2	3	2	0	0	24months	1	0		1	0	0
88	2018	1	2	3	2	0	0	24months	1	0		0	1	0
89	2018	1	2	3	2	0	0	24months	1	0		0	1	0
90	2018	1	2	3	1	0	0	24months	1	1	1	1	0	0	0	0	1
91	2018	1	2	3	2	0	0	24months	1	0		0	1	0
92	2018	1	2	3	1	0	0	24months	1	1	0	1	0	0	0	1	0
93	2018	1	2	3	1	0	0	24months	1	1	1	0	1	0	0	1	0
94	2018	1	2	3	1	0	0	24months	1	0		0	1	0
95	2018	1	2	3	1	0	0	24months	1	0		0	1	0
96	2018	1	2	3	1	0	0	24months	1	1	1	0	1	0	1	0	0
97	2018	1	2	3	1	0	0	24months	1	0		0	1	0
98	2018	1	2	3	1	0	0	24months	1	0		0	1	0
99	2018	1	2	3	1	0	0	24months	1	0		0	1	0
100	2018	1	2	3	1	0	0	24months	1	0		0	1	0
101	2018	1	2	3	1	0	0	24months	1	0		0	1	0
102	2018	1	2	3	1	0	0	24months	1	1	1	1	0	0	1	0	0
103	2018	1	2	3	1	0	0	24months	1	1	1	0	1	0	0	0	1
104	2018	1	2	3	1	0	0	24months	1	1	1	0	1	0	0	1	0
105	2018	1	2	3	2	0	0	24months	1	0		1	0	0
106	2018	1	1	3	2	0	0	24months	1	1	1	0	1	0	1	0	0
107	2018	1	2	3	2	0	0	24months	1	0		1	0	0
108	2018	1	2	3	2	0	0	24months	1	1	1	0	1	0	0	1	0
109	2018	1	2	3	2	0	0	24months	1	0		1	0	0
110	2018	1	1	3	2	1	0	24months	1	0		1	0	0
111	2018	1	2	3	2	0	0	24months	1	1	1	0	1	0	1	0	0
112	2018	1	1	3	2	0	0	24months	1	0		1	0	0
113	2018	1	2	3	2	0	0	24months	1	1	1	1	0	0	0	0	1
114	2018	1	2	3	2	0	0	24months	1	0		1	0	0
115	2018	1	2	3	2	0	0	24months	1	1	1	1	0	0	1	0	0
116	2018	1	2	3	2	0	0	24months	1	0		0	1	0
117	2018	1	2	3	2	0	0	24months	1	0		1	0	0
118	2018	1	2	3	1	0	0	24months	1	1	1	0	1	0	0	0	1
119	2018	1	1	3	1	0	0	24months	1	0		0	1	0
120	2018	1	2	3	1	0	0	24months	1	1	1	1	0	0	1	0	0
121	2018	1	2	3	1	0	0	24months	1	1	1	0	1	0	1	0	0
122	2018	1	2	3	1	0	0	24months	1	1	1	0	1	0	1	0	0
123	2018	1	2	3	1	0	0	24months	1	0		0	1	0
124	2018	1	2	3	1	0	0	24months	1	1	1	1	0	0	1	0	0
125	2018	1	2	3	1	0	0	24months	1	1	1	1	0	0	0	0	1
126	2018	1	2	3	1	0	0	24months	1	1	0	0	1	0	0	1	0
127	2018	1	2	3	1	0	0	24months	1	1	1	1	0	0
128	2018	1	2	3	1	0	0	24months	1	1	1	0	1	0	1	0	0
129	2018	1	2	3	1	0	0	24months	1	1	1	0	1	0	0	1	0
130	2018	1	2	3	2	0	0	24months	1	1	1	0	1	0	1	0	0
131	2018	1	1	3	2	0	0	24months	1	1	1	1	0	0	0	0	1
132	2018	1	2	3	2	0	0	24months	1	1	1	0	1	0	0	1	0
133	2018	1	1	3	2	0	0	24months	1	0		1	0	0
134	2018	1	2	3	2	0	0	24months	1	1	0	0	1	0	0	1	0
135	2018	1	2	2	2	0	0	24months	1	0		0	1	0
136	2018	1	2	3	2	0	0	24months	1	1	1	0	1	0	1	0	0
137	2018	1	2	3	2	0	0	24months	1	1	1	1	0	0	1	0	0
138	2018	1	2	3	2	0	0	24months	1	1	1	1	0	0	1	0	0
139	2018	1	2	3	2	0	0	24months	1	1	1	0	1	0	0	0	1
140	2018	1	2	3	2	0	0	24months	1	1	0	0	1	0	0	0	1
141	2018	1	2	3	2	0	0	24months	1	1	1	0	1	0	1	0	0
142	2018	1	2	3	2	0	0	24months	1	1	1	0	1	0	1	0	0
143	2018	1	2	3	2	0	0	24months	1	1	0	1	0	0	0	0	1
144	2018	1	2	2	2	0	0	24months	1	1	1	0	1	0	1	0	0
145	2018	1	2	3	2	0	0	24months	1	1	1	0	1	0	0	1	0
146	2018	1	2	2	2	0	0	24months	1	1	0	0	1	0	0	0	1
147	2018	1	2	3	2	0	0	24months	1	1	0	0	1	0	0	1	0
148	2018	1	2	3	2	0	0	24months	1	1	1	0	1	0	1	0	0
149	2018	1	2	2	2	0	0	24months	1	1	1	1	0	0	1	0	0
150	2018	1	2	3	2	0	0	24months	1	1	1	1	0	0	1	0	0
151	2018	1	2	3	2	0	0	24months	1	1	1	0	1	0	1	0	0
152	2018	1	2	3	2	0	0	24months	1	1	1	1	0	0
153	2018	1	2	3	2	0	0	24months	1	1	1	0	1	0	1	0	0
154	2018	1	2	3	2	0	0	24months	1	1	0	0	1	0	0	1	0
155	2018	1	2	3	2	0	0	24months	1	1	1	0	1	0	1	0	0
156	2018	1	2	3	2	0	0	24months	1	1	0	0	1	0	0	1	0
157	2018	1	2	1	2	0	0	24months	1	0		0	1	0
158	2018	1	2	3	2	0	0	24months	1	1	1	0	1	0	0	1	0
159	2018	1	2	2	2	0	0	24months	1	1	0	1	0	0	0	0	1
160	2018	1	2	3	2	0	0	24months	1	1	1	1	0	0	1	0	0
161	2018	1	2	3	2	0	0	24months	1	1	1	0	1	0	1	0	0
162	2018	1	2	3	2	0	0	24months	1	1	1	0	1	0	0	0	1
163	2018	1	2	3	2	0	0	24months	1	1	1	1	0	0	0	1	0
164	2018	1	2	3	2	0	0	24months	1	1	1	0	1	0	1	0	0
165	2018	1	2	2	2	0	0	24months	1	1	1	0	1	0	0	0	1
166	2018	1	2	3	2	0	0	24months	1	1	1	0	1	0	0	1	0
167	2018	1	2	2	2	0	0	24months	1	1	1	0	1	0	0	1	0
168	2018	1	2	3	2	0	0	24months	1	1	1	0	1	0	0	1	0
169	2018	1	2	3	2	0	0	24months	1	1	1	0	1	0	1	0	0
170	2018	1	2	3	2	0	0	24months	1	1	0	0	1	0	0	1	0
171	2018	1	2	3	2	0	0	24months	1	1	1	0	1	0	1	0	0
172	2018	1	2	3	2	0	0	24months	1	1	1	0	1	0	1	0	0
173	2018	1	2	2	2	0	0	24months	1	1	1	0	1	0	1	0	0
174	2018	1	2	3	2	0	0	24months	1	1	0	1	0	0	0	0	1
175	2018	1	2	3	2	0	0	24months	1	1	1	0	1	0	1	0	0
176	2018	1	1	2	2	0	0	24months	1	1	1	0	1	0	1	0	0
177	2018	1	1	3	2	0	0	24months	1	1	1	0	1	0	1	0	0
178	2018	1	2	3	2	0	0	24months	1	1	0	0	1	0	0	0	1
179	2018	1	2	3	1	0	0	24months	1	1	1	0	1	0	0	0	1
180	2018	1	2	3	1	0	0	24months	1	1	0	0	1	0	0	1	0
181	2018	1	2	3	1	0	0	24months	1	1	1	0	1	0	1	0	0
182	2018	1	2	3	1	0	0	24months	1	1	1	0	1	0	0	0	1
183	2018	1	2	3	1	0	0	24months	1	1	1	0	1	0	1	0	0
184	2018	1	2	3	1	0	0	24months	1	1	1	0	1	0	1	0	0
185	2018	1	2	3	1	0	0	24months	1	1	1	0	1	0	0	1	0
186	2018	1	2	3	1	0	0	24months	1	1	1	0	1	0	0	1	0
187	2018	1	2	3	1	0	0	24months	1	1	1	0	1	0	0	1	0
188	2018	1	2	3	1	0	0	24months	1	1	1	0	1	0	0	1	0
189	2018	1	2	3	1	0	0	24months	1	1	1	0	1	0	0	0	1
190	2018	1	1	3	1	0	0	24months	1	1	0	0	1	0	0	0	1
191	2018	1	2	3	2	0	0	24months	1	0		0	1	0
192	2018	1	1	3	2	0	0	24months	1	1	0	1	0	0	0	1	0
193	2018	1	2	3	2	0	0	24months	1	1	1	0	1	0	0	1	0
194	2018	1	2	3	2	0	0	24months	1	1	1	0	1	0	0	1	0
195	2018	1	2	3	2	0	0	24months	1	1	1	0	1	0	0	0	1
196	2018	1	2	3	1	0	0	24months	1	0		0	1	0
197	2018	1	2	3	1	0	0	24months	1	0		1	0	0
198	2018	1	2	3	1	0	0	24months	1	1	1	0	1	0
199	2018	1	2	3	2	0	0	24months	1	0		0	1	0
200	2018	1	2	2	2	0	0	24months	1	0		0	1	0
201	2018	1	2	3	2	0	0	24months	1	0		0	1	0
202	2018	1	2	2	2	0	0	24months	1	0		0	1	0
203	2018	1	2	3	2	0	0	24months	1	0		0	1	0
204	2018	1	2	3	2	0	0	24months	1	0		1	0	0
205	2018	1	2	3	2	0	0	24months	1	0		1	0	0
206	2018	1	2	3	2	0	0	24months	1	0		0	1	0
207	2018	1	2	3	2	0	0	24months	1	0		0	1	0
208	2018	1	2	3	2	0	0	24months	1	0		0	1	0
209	2018	1	2	3	2	0	0	24months	1	1	1	0	1	0	0	0	1
210	2018	1	2	3	2	0	0	24months	1	1	1	0	1	0	1	0	0
211	2018	1	2	3	2	0	0	24months	1	0		0	1	0
212	2018	1	2	3	2	0	0	24months	1	1	1	0	1	0	0	0	1
213	2018	1	2	3	1	0	0	24months	1	0		0	1	0
214	2018	1	2	3	2	0	0	24months	1	1	1	0	1	0	1	0	0
215	2018	1	2	3	2	0	0	24months	1	1	0	1	0	0	0	1	0
216	2018	1	2	3	2	0	0	24months	1	1	1	0	1	0	0	1	0
217	2018	1	2	3	2	0	0	24months	1	0		0	1	0
218	2018	1	2	3	3	0	0	24months	1	1	1	0	1	0	1	0	0
219	2018	1	2	3	3	0	0	24months	1	1	1	0	1	0	1	0	0
220	2018	1	1	3	3	0	0	24months	1	1	0	1	0	0	0	0	1
221	2018	1	2	3	3	0	0	24months	1	1	1	0	1	0	1	0	0
222	2018	1	2	2	3	0	0	24months	1	0		0	1	0
223	2018	1	2	3	3	0	0	24months	1	1	1	0	1	0	1	0	0
224	2018	1	2	3	3	0	0	24months	1	1	1	0	1	0	1	0	0
225	2018	1	2	3	3	0	0	24months	1	1	1	0	1	0	1	0	0
226	2018	1	2	3	3	0	0	24months	1	1	1	0	1	0	0	0	1
227	2018	1	2	3	3	0	0	24months	1	1	1	0	1	0	1	0	0
228	2018	1	2	3	3	0	0	24months	1	1	0	0	1	0	0	0	1
229	2018	1	1	1	3	0	0	24months	1	1	1	0	1	0	0	1	0
230	2018	1	1	3	1	0	0	24months	1	1	1	0	1	0	1	0	0
231	2018	1	1	3	1	0	0	24months	1	0		0	1	0
232	2018	1	1	3	1	0	0	24months	1	1	1	0	1	0	0	1	0
233	2018	1	2	3	1	0	0	24months	1	1	1	0	1	0	1	0	0
234	2018	1	2	3	1	0	0	24months	1	1	0	1	0	0	0	0	1
235	2018	1	2	3	1	0	0	24months	1	1	1	1	0	0	1	0	0
236	2018	1	2	3	1	0	0	24months	1	1	0	0	1	0	0	1	0
237	2018	1	1	3	1	0	0	24months	1	1	0	1	0	0	0	0	1
238	2018	1	2	3	1	0	0	24months	1	0		0	1	0
239	2018	1	1	3	1	0	0	24months	1	1	0	1	0	0	0	1	0
240	2018	1	2	3	1	0	0	24months	1	1	1	0	1	0	1	0	0
241	2018	1	2	3	1	0	0	24months	1	1	0	0	1	0	0	0	1
242	2018	1	2	3	1	0	0	24months	1	1	1	1	0	0	1	0	0
243	2018	1	1	3	1	0	0	24months	1	1	1	0	1	0	1	0	0
244	2018	1	2	3	2	0	0	24months	1	0		0	1	0
245	2018	1	1	3	2	0	0	24months	1	0		0	1	0
246	2018	1	2	3	2	0	0	24months	1	0		0	1	0
247	2018	1	2	3	1	0	0	24months	1	0		0	1	0
248	2018	1	2	3	2	0	0	24months	1	1	1	0	1	0	0	1	0
249	2018	1	2	3	2	0	0	24months	1	1	1	0	1	0	1	0	0
250	2018	1	2	3	2	0	0	24months	1	1	0	0	1	0	0	1	0
251	2018	1	2	3	2	0	0	24months	1	1	1	0	1	0
252	2018	1	1	3	2	0	0	24months	1	0		0	1	0
253	2018	1	2	3	2	0	0	24months	1	0		0	1	0
254	2018	1	2	3	2	0	0	24months	1	1	1	0	1	0	0	1	0
255	2018	1	2	3	2	0	0	24months	1	0		0	1	0
256	2018	1	2	3	2	0	0	24months	1	0		0	1	0
257	2018	1	1	3	2	0	0	24months	1	0		0	1	0
258	2018	1	2	3	2	0	0	24months	1	0		0	1	0
259	2018	1	2	3	1	0	0	24months	1	0		0	1	0
260	2018	1	2	3	2	0	0	24months	1	1	1	0	1	0	1	0	0
261	2018	1	2	3	2	0	0	24months	1	0		0	1	0
262	2018	1	2	3	2	0	0	24months	1	0		0	1	0
263	2018	1	2	3	2	0	0	24months	1	0		0	1	0
264	2018	1	2	3	2	0	0	24months	1	0		0	1	0
265	2018	1	2	3	2	0	0	24months	1	0		0	1	0
266	2018	1	2	3	2	0	0	24months	0	0		0	0	1
267	2018	1	2	3	2	0	0	24months	1	0		0	1	0
268	2018	1	2	3	2	0	0	24months	1	0		0	1	0
269	2018	1	2	3	2	0	0	24months	1	0		0	1	0
270	2018	1	2	3	2	0	0	24months	1	0		0	1	0
271	2018	1	2	3	2	0	0	24months	1	0		0	1	0
272	2018	1	2	3	2	0	0	24months	1	0		0	1	0
273	2018	1	2	3	2	0	0	24months	1	0		0	1	0
274	2018	1	2	3	2	0	0	24months	1	0		0	1	0
275	2018	1	2	3	2	0	0	24months	1	0		0	1	0
276	2018	1	2	3	2	0	0	24months	1	1	1	0	1	0	1	0	0
277	2018	1	2	3	2	0	0	24months	0	0		0	0	1
278	2018	1	2	3	2	0	0	24months	1	0		0	1	0
279	2018	1	2	3	2	0	0	24months	1	1	1	0	1	0	0	1	0
280	2018	1	2	3	1	0	0	24months	1	0		0	1	0
281	2018	1	2	3	2	0	0	24months	1	0		0	1	0
282	2018	1	2	3	2	0	0	24months	1	0		0	1	0
283	2018	1	1	3	2	0	0	24months	1	0		0	1	0
284	2018	1	2	3	2	0	0	24months	1	0		0	1	0
285	2018	1	2	3	2	0	0	24months	1	0		0	1	0
286	2018	1	2	3	2	0	0	24months	1	0		0	1	0
287	2018	1	2	3	2	0	0	24months	1	0		0	1	0
288	2018	1	2	3	2	0	0	24months	1	1	1	0	1	0	1	0	0
289	2018	1	2	3	2	0	0	24months	1	0		0	1	0
290	2018	1	2	2	2	0	0	24months	1	0		0	1	0
291	2018	1	2	3	2	0	0	24months	1	0		0	1	0
292	2018	1	2	3	2	0	0	24months	1	0		0	1	0
293	2018	1	2	3	2	0	0	24months	1	0		0	1	0
294	2018	1	2	3	2	0	0	24months	1	1	1	0	1	0	0	0	1
295	2018	1	2	3	2	0	0	24months	1	0		0	1	0
296	2018	1	2	3	2	0	0	24months	1	0		0	1	0
297	2018	1	2	3	1	0	0	24months	1	0		0	1	0
298	2018	1	2	3	1	0	0	24months	1	0		0	1	0
299	2018	1	2	3	1	0	0	24months	1	0		0	1	0
300	2018	1	2	3	1	0	0	24months	1	0		0	1	0
301	2018	1	2	3	1	0	0	24months	1	0		0	1	0
302	2018	1	2	3	1	0	0	24months	1	0		0	1	0
303	2018	1	2	3	1	0	0	24months	1	1	0	0	1	0	0	0	1
304	2018	1	2	3	1	0	0	24months	1	0		0	1	0
305	2018	1	2	3	1	0	0	24months	1	1	0	1	0	0
306	2018	1	2	3	1	0	0	24months	1	0		0	1	0
307	2018	1	2	3	1	0	0	24months	1	1	1	0	1	0	1	0	0
308	2018	1	1	3	1	0	0	24months	1	1	1	0	1	0	0	1	0
309	2018	1	2	3	1	0	0	24months	1	1	0	1	0	0	0	1	0
310	2018	1	2	3	2	0	0	24months	1	1	1	0	1	0	0	0	1
311	2018	1	2	3	2	0	0	24months	1	1	1	0	1	0	0	1	0
312	2018	1	2	3	2	0	0	24months	1	0		0	1	0
313	2018	1	2	3	2	0	0	24months	0	0		0	0	1
314	2018	1	2	3	2	0	0	24months	1	0		0	1	0
315	2018	1	2	3	2	0	0	24months	1	1	1	1	0	0	1	0	0
316	2018	1	2	2	2	0	0	24months	1	0		0	1	0
317	2018	1	2	3	1	0	0	24months	1	0		0	1	0
318	2018	1	2	2	1	0	0	24months	1	1	1	0	1	0	1	0	0
319	2018	1	1	3	2	0	0	24months	1	1	1	0	1	0	1	0	0
320	2018	1	2	3	1	0	0	24months	1	0		0	1	0
321	2018	1	2	3	1	0	0	24months	0	1	1	0	0	1	0	1	0
322	2018	1	2	3	1	0	0	24months	1	0		0	1	0
323	2018	1	2	3	1	0	0	24months	1	0		0	1	0
324	2018	1	1	3	3	0	0	24months	1	1	1	0	1	0	1	0	0
325	2018	1	2	3	3	0	0	24months	1	1	1	0	1	0	0	1	0
326	2018	1	2	3	3	0	0	24months	1	1	1	0	1	0	0	0	1
327	2018	1	2	3	3	0	0	24months	1	1	1	0	1	0	1	0	0
328	2018	1	1	3	3	0	0	24months	1	1	1	0	1	0	0	1	0
329	2018	1	1	3	3	0	0	24months	1	0		0	1	0
330	2018	1	2	3	1	0	0	24months	1	1	1	0	1	0	1	0	0
331	2018	1	2	3	1	0	0	24months	1	0		0	1	0
332	2018	1	2	3	1	0	0	24months	1	1	1	1	0	0
333	2018	1	2	3	1	0	0	24months	1	1	1	0	1	0	0	0	1
334	2018	1	2	3	1	0	0	24months	1	1	1	0	1	0	1	0	0
335	2018	1	2	3	1	0	0	24months	1	0		1	0	0
336	2018	1	2	3	1	0	0	24months	1	1	1	1	0	0
337	2018	1	1	3	1	0	0	24months	1	1	1	0	1	0	0	1	0
338	2018	1	2	3	1	0	0	24months	1	1	1	0	1	0	0	0	1
339	2018	1	2	3	1	0	0	24months	1	1	1	0	1	0	0	0	0
340	2018	1	2	3	1	0	0	24months	1	1	1	0	1	0	1	0	0
341	2018	1	2	3	1	0	0	24months	1	1	1	1	0	0	0	0	1
342	2018	1	2	3	1	0	0	24months	1	1	1	1	0	0	0	0	1
343	2018	1	2	3	1	0	0	24months	1	1	1	1	0	0	1	0	0
1	2021	3	2	3	1	1	0	24months	1	0		0	1	0
2	2021	3	1	3	1	1	1	24months	1	1	1	0	1	0	1	0	0
3	2021	3	2	3	1	1	1	24months	0	1	1	0	0	1	1	0	0
4	2021	3	2	2	1	1	0	24months	1	1	1	0	1	0	1	0	0
5	2021	3	2	3	1	1	1	24months	1	1	1	0	1	0	1	0	0
6	2021	3	2	3	1	1	1	24months	1	1	1	0	1	0	1	0	0
7	2021	3	2	3	1	1	1	24months	1	1	0	0	1	0	0	1	0
8	2021	3	2	3	1	1	1	24months	1	1	1	1	0	0	1	0	0
9	2021	3	2	3	1	1	1	24months	1	1	1	0	1	0	1	0	0
10	2021	3	2	3	1	1	1	24months	1	1	1	0	1	0	1	0	0
11	2021	3	2	3	1	1	1	24months	1	1	1	0	1	0	1	0	0
12	2021	3	2	3	1	1	1	24months	1	1	1	0	1	0	1	0	0
13	2021	3	2	3	1	1	1	24months	1	1	1	1	0	0	1	0	0
14	2021	3	2	3	1	1	1	24months	1	1	1	0	1	0	1	0	0
15	2021	3	1	3	1	1	1	24months	1	1	1	0	1	0	1	0	0
16	2021	3	2	3	1	1	1	24months	1	1	1	0	1	0	1	0	0
17	2021	3	2	3	1	1	1	24months	0	0		0	0	1
18	2021	3	2	3	1	1	1	24months	1	1	1	0	1	0	1	0	0
19	2021	3	2	3	1	1	1	24months	1	1	1	1	0	0	1	0	0
20	2021	3	2	3	1	1	1	24months	1	1	1	0	1	0	1	0	0
21	2021	3	2	3	1	1	1	24months	1	1	1	0	1	0	1	0	0
22	2021	3	2	3	1	1	1	24months	1	1	1	0	1	0
23	2021	3	2	3	1	1	0	24months	1	1	1	0	1	0	1	0	0
24	2021	3	2	3	1	1	1	24months	1	1	1	0	1	0	0	1	0
25	2021	3	2	3	1	1	1	24months	1	1	1	0	1	0	1	0	0
26	2021	3	2	3	1	1	1	24months	1	1	1	0	1	0	1	0	0
27	2021	3	2	3	1	1	1	24months	1	1	1	1	0	0	1	0	0
28	2021	3	2	3	1	1	1	24months	1	1	1	0	1	0	1	0	0
29	2021	3	2	3	1	1	1	24months	1	1	0	0	1	0	0	1	0
30	2021	3	2	2	2	1	0	24months	1	1	1	0	1	0	1	0	0
31	2021	3	2	3	2	1	0	24months	1	1	0	1	0	0	0	1	0
32	2021	3	2	3	2	1	0	24months	1	1	1	0	1	0	1	0	0
33	2021	3	2	3	1	1	0	24months	1	1	1	0	1	0	1	0	0
34	2021	3	2	3	1	1	0	24months	1	1	1	0	1	0	1	0	0
35	2021	3	2	3	1	1	1	24months	1	1	1	0	1	0	1	0	0
36	2021	3	2	3	1	1	1	24months	1	1	1	1	0	0	1	0	0
37	2021	3	2	3	1	1	1	24months	1	1	1	0	1	0	1	0	0
38	2021	3	2	3	1	1	0	24months	1	1	1	0	1	0	1	0	0
39	2021	3	2	3	1	1	1	24months	1	1	1	0	1	0	1	0	0
40	2021	3	2	3	1	1	1	24months	1	1	1	1	0	0	1	0	0
41	2021	3	1	3	1	1	1	24months	1	1	1	0	1	0	1	0	0
42	2021	3	2	3	1	1	1	24months	1	1	1	0	1	0	1	0	0
43	2021	3	2	3	1	1	1	24months	1	1	1	0	1	0	1	0	0
44	2021	3	2	3	1	1	1	24months	1	1	1	0	1	0	1	0	0
45	2021	3	2	3	1	1	1	24months	1	1	1	0	1	0
46	2021	3	2	3	1	1	1	24months	1	1	1	0	1	0	1	0	0
47	2021	3	2	3	1	1	1	24months	1	1	1	0	1	0	1	0	0
48	2021	3	2	3	1	1	0	24months	1	1	1	0	1	0
49	2021	3	2	3	1	1	1	24months	1	1	1	0	1	0	1	0	0
50	2021	3	2	3	1	1	1	24months	0	0		0	0	1
51	2021	3	1	3	1	1	1	24months	1	1	1	0	1	0	1	0	0
52	2021	3	2	3	1	1	1	24months	1	1	1	0	1	0	1	0	0
53	2021	3	2	3	1	1	1	24months	1	1	1	0	1	0	1	0	0
54	2021	3	1	3	1	1	1	24months	1	1	1	0	1	0	1	0	0
55	2021	3	2	3	1	1	1	24months	1	1	1	0	1	0	1	0	0
56	2021	3	2	3	1	1	1	24months	1	1	1	0	1	0	1	0	0
57	2021	3	2	3	1	1	1	24months	1	1	1	0	1	0	1	0	0
58	2021	3	1	3	1	1	1	24months	1	1	1	0	1	0	1	0	0
59	2021	3	2	3	1	1	1	24months	1	1	1	0	1	0	0	1	0
60	2021	3	2	3	1	1	1	24months	1	1	1	0	1	0	1	0	0
61	2021	3	2	3	1	1	1	24months	1	1	1	0	1	0	1	0	0
62	2021	3	2	3	1	1	1	24months	1	1	1	0	1	0	1	0	0
63	2021	3	2	3	1	1	1	24months	1	1	1	0	1	0	1	0	0
64	2021	3	2	3	1	1	1	24months	1	1	1	0	1	0	1	0	0
65	2021	3	2	3	1	1	1	24months	1	1	1	0	1	0	1	0	0
66	2021	3	2	3	1	1	1	24months	1	1	1	0	1	0	1	0	0
67	2021	3	2	3	1	1	1	24months	1	1	1	0	1	0	1	0	0
68	2021	3	2	3	1	1	1	24months	1	1	1	0	1	0	1	0	0
69	2021	3	2	3	1	1	1	24months	1	1	1	0	1	0	1	0	0
70	2021	3	2	3	1	1	1	24months	1	1	1	0	1	0	1	0	0
71	2021	3	1	3	1	1	1	24months	1	1	1	0	1	0	1	0	0
72	2021	3	1	3	1	1	1	24months	1	1	1	0	1	0	1	0	0
73	2021	3	2	3	1	1	1	24months	1	1	1	0	1	0	1	0	0
74	2021	3	2	3	1	1	1	24months	1	1	1	0	1	0	1	0	0
75	2021	3	2	3	1	1	1	24months	1	1	1	0	1	0	1	0	0
76	2021	3	2	3	1	1	1	24months	1	1	1	0	1	0	1	0	0
77	2021	3	2	3	1	1	1	24months	1	1	1	0	1	0	1	0	0
78	2021	3	2	3	1	1	1	24months	1	1	1	0	1	0	1	0	0
79	2021	3	2	3	1	1	1	24months	1	1	1	0	1	0	1	0	0
80	2021	3	2	3	1	1	1	24months	1	1	1	0	1	0	1	0	0
81	2021	3	2	3	1	1	1	24months	1	1	1	0	1	0	1	0	0
82	2021	3	2	3	1	1	1	24months	1	1	1	0	1	0	1	0	0
83	2021	3	2	3	1	1	1	24months	1	1	1	0	1	0	1	0	0
84	2021	3	2	3	1	1	1	24months	1	1	1	0	1	0	1	0	0
85	2021	3	2	3	1	1	1	24months	1	1	1	0	1	0	1	0	0
86	2021	3	2	3	1	1	1	24months	1	1	1	0	1	0	1	0	0
87	2021	3	2	3	1	1	1	24months	1	1	1	0	1	0	1	0	0
88	2021	3	2	3	1	1	1	24months	1	1	1	0	1	0	1	0	0
89	2021	3	2	3	1	1	1	24months	1	1	1	0	1	0	1	0	0
90	2021	3	2	3	1	1	1	24months	1	1	1	0	1	0	1	0	0
91	2021	3	1	3	1	1	1	24months	1	1	1	0	1	0	1	0	0
92	2021	3	1	3	1	1	1	24months	1	1	1	0	1	0	1	0	0
93	2021	3	2	3	1	1	1	24months	1	1	1	0	1	0	1	0	0
94	2021	3	2	3	1	1	1	24months	1	1	1	0	1	0	1	0	0
95	2021	3	2	3	1	1	1	24months	1	1	1	0	1	0	1	0	0
96	2021	3	2	3	1	1	1	24months	1	1	1	0	1	0	1	0	0
97	2021	3	2	3	1	1	1	24months	1	1	1	0	1	0	1	0	0
98	2021	3	2	3	1	1	1	24months	1	1	1	0	1	0	1	0	0
99	2021	3	2	3	1	1	1	24months	1	1	1	0	1	0	1	0	0
100	2021	3	2	3	1	1	1	24months	1	1	1	0	1	0	1	0	0
101	2021	3	2	3	1	1	1	24months	1	1	1	0	1	0	1	0	0
[truncated: 1,111 more rows]

## Sheet: Code book
	Variables	Code	Interpretation
	Transition Cohort Category	1	2018
		3	2021
	Sex	1	Male
		2	Female
	Health facility type	1	Primary
		2	Secondary
		3	Tertiary
	Age at ART initiation	1	0-14years
		2	15-19years
		3	20+ years
	Regimen at Transition	0	Non-Dolutegravir based
		1	Dolutegravir based
	Regimen at ART Initiation	0	Non-Dolutegravir based
		1	Dolutegravir based
	Outcome period	12 months	12 months post-transition
		24 months	24 months post-transition
	Retained	0	Non retained
		1	Retained
	Had Viral load test	0	No
		1	Yes
	Undetectable	0	No
		1	Yes
			No result
	Retained with treatment interruption	0	No
		1	Yes
	Continuously retained	0	No
		1	Yes
	Not retained	0	No
		1	Yes
	Sustained undetectable viral load	0	No
		1	Yes
	Low-level viral load	0	No
		1	Yes
	High viral load	0	No
		1	Yes
